# Supplementary material for: Gut microbiome remodeling and metabolomic profile improves in response to protein pacing with intermittent fasting versus continuous caloric restriction
Source: Nat Commun. 2024 May 28;15:4155. doi: 10.1038/s41467-024-48355-5 (PMC11133430; doi:10.1038/s41467-024-48355-5)
Supplement: Supplementary file 4 — Dataset 1 [file 41467_2024_48355_MOESM4_ESM.xlsx]

## Sheet: Supplemental Data 1
Supplemental Data 1. Body weight (BW), percent body weight loss from baseline (%BW), adjusted kcal intake, and daily consumption of macronutrients measured by mass (g) for IF-P and CR participants at baseline and weeks 4 and 8.
IF-P (n = 20)																										CR (n = 19)
	Baseline								Week 4								Week 8										Baseline								Week 4								Week 8
ID#	BW	%BW	Kcal	Carb	Sugar	Fiber	Fat	Protein	BW	%BW	Kcal	Carb	Sugar	Fiber	Fat	Protein	BW	%BW	Kcal	Carb	Sugar	Fiber	Fat	Protein		ID#	BW	%BW	Kcal	Carb	Sugar	Fiber	Fat	Protein	BW	%BW	Kcal	Carb	Sugar	Fiber	Fat	Protein	BW	%BW	Kcal	Carb	Sugar	Fiber	Fat
SM001	103.4	100	2476.11	196.48	61.93	35.96	133.51	129.06	97.5	94.294	2005.48	127.46	15.8	42.28	47.16	131.74	94.4	91.2959	1353.54	142.21	32.86	44.06	32.8	145.07		SM015	82.6	100	2246.83	178.75	81.39	4.53	107.14	41.86	77.7	94.0678	1001.43	108.03	23.42	18.79	38.61	60.3	75.2	91.0412	1334.46	121.26	41.77	14.26	68.24
SM002	92.7	100	2983.91	315.71	137.32	20.25	138	113.12	88.1	95.0378	1570.58	202	52.03	27.54	65.41	94.86	86.9	93.7433	2455.41	227.92	91.08	33.7	103.14	126.08		SM018	83.1	100	2252.54	341.51	161.18	33.68	62.45	84.06	81.9	98.556	1718.58	160.55	44.25	32.91	78.48	85.52	82.8	99.639	1678.38	169.58	48.2	20.61	75.47
SM003	86.7	100	2023.86	166.12	52.3	22.25	108.19	93.91	79.1	91.2341	1258.02	109.87	32.8	28.42	42.23	110.48	74.4	85.8131	1168.63	106.56	24.37	22.11	38.93	114.21		SM019	80.1	100	1326.7	113.66	32.43	12.7	34.22	37.99	78.1	97.5031	1282.75	98.98	45.97	13.41	37.91	41.86	77.1	96.2547	1029	85.47	28.54	18.49	21.58
SM004	105	100	3032.53	372.67	136.62	42.93	121.88	83.92	97.7	93.0476	1702.76	134.75	59.56	43.17	63.15	142.06	92.9	88.4762	1901.74	158.55	35.55	23.37	68.91	170.46		SM020	77.5	100	2486.43	282.97	67.89	33.03	113.56	91.23	72.5	93.5484	1201.68	121.18	36.62	22.77	57.19	60.85	68.7	88.6452	1125.61	109.5	33.31	16.27	54.05
SM005	93.5	100	2950.77	434.46	182.15	17.04	80.4	129.37	88.4	94.5455	1374.75	122.16	21.69	21.59	50.25	104.77	85.5	91.4439	2015.14	212.35	52.43	27.89	82.93	129.71		SM021	60.9	100	2216.32	322.24	114.01	56.39	72.56	69.78	59.2	97.2085	1317.54	152.58	39.75	30.11	54.5	59.81	58.5	96.0591	1281.48	136.2	45.26	20.08	50
SM006	67.1	100	2004.23	176.27	58.69	9.37	100.86	100.2	62.6	93.2936	1472.74	83.76	27.83	22.51	38.3	141.65	61.2	91.2072	1842.31	199.9	70.25	13.12	30.8	156.11		SM022	77.5	100	2364.6	286.85	79.4	44.87	95.34	96.91	75.8	97.8065	1657.32	225.51	124.5	33.52	53.3	80.5	75.3	97.1613	2166.8	250.89	108.44	54.95	94.89
SM007	80.8	100	2316.26	234.81	161.57	15.24	126.61	64.09	76.6	94.802	1297.5	108.68	39.98	35.62	42.2	92.39	75.1	92.9455	1584.68	96.04	24.53	21.44	86.66	107.69		SM023	75.1	100	1794.37	158.37	17.12	11.03	99.02	57.71	74.9	99.7337	1237.16	72.02	19.96	2.87	80.7	59.23	70.8	94.2743	1261.34	38.24	15.29	11.35	69.57
SM008	162.7	100	3366.2	288.51	78.35	18.36	164.49	174.69	146.4	89.9816	1825.71	98	26.05	19.16	63.42	220.98	137.8	84.6958	1354.28	112.62	25.44	19.68	25.94	175.47		SM024	65.1	100	1779.35	158.33	44.46	22.01	96.93	73.67	63.6	97.6959	1362.68	134.34	21.2	14.68	62.03	75.61	61.7	94.7773	1227.32	138.28	48.8	22.26	49.38
SM009	92.3	100	3475.08	271.34	79.38	23.48	153.99	147.05	88.7	96.0997	2067.65	195.3	55.9	46.63	78.66	167.41	87.8	95.1246	1694.03	146.82	37.91	39.52	54.48	151.21		SM025	86.6	100	2681.7	328.54	114.72	30.29	94.1	145.42	81.7	94.3418	1522.22	179.4	64.83	28.02	54.95	91.95	80.7	93.1871	1428.74	182.82	44.57	30.19	48.34
SM011	66.9	100	2373.67	305.93	99.11	24.11	72.68	108.43	64.6	96.562	1331.88	101.39	30.09	34.29	63.29	87.96	64.2	95.9641	1882.65	120.19	52.49	40.58	80.03	95.52		SM026	83.8	100	2010.65	202.44	79.29	17.09	101.89	74.94	81.1	96.778	1323.16	164.59	60.59	20.05	42.75	76.42	77.9	92.9594	1506.44	128.63	53.78	19.28	71.66
SM012	105.1	100	2473.68	234.17	125.22	17.48	121.22	100.27	100	95.1475	2038.39	226.72	123.94	40.54	90.67	178.07	99.9	95.0523	1899.14	103.26	54.98	36.54	61.67	159.06		SM028	150.9	100	3405.47	270.2	27.46	21.19	165.28	192.11	146.3	96.9516	1630	89.8	14.48	22.32	100.37	86.07	146	96.7528	1693.97	162.67	33.8	32.72	73.65
SM013	61	100	1827.35	166.99	58.93	14.91	95.34	87.21	58.3	95.5738	1400.42	94.93	22	25.99	49.21	101.74	57.9	94.918	1434.38	63.79	20.41	18.56	60.84	162.51		SM029	107.9	100	2285.13	309.31	128.47	17.64	86.3	75.8	103.2	95.6441	1328.34	203.82	27.86	28.8	29.41	81.96	97.7	90.5468	1168.28	118.28	15.6	30.18	52.33
SM017	84.6	100	2530.99	283.98	17.96	18.62	71.52	99.07	80.9	95.6265	1118.65	81.02	30.81	21.38	40.73	112.02	79.8	94.3262	1165.13	83.36	21.67	28.76	54.08	92.99		SM037	94.7	100	2891.29	302.87	130.59	24.33	141.08	106.86	92.1	97.2545	1550.07	152.43	36.62	27.44	71.91	75.21	93.1	98.3105	1700.9	163.9	62.84	24.82	77.23
SM030	97.6	100	2234.29	256.57	101.43	14.56	95.86	89.02	89.7	91.9057	1139.33	82.82	22.89	24.8	35.56	113.12	87.3	89.4467	1227.27	93.68	22.93	21.56	41.41	128.68		SM038	89.9	100	1956.49	131.05	53.72	8.92	118.49	69.66	87	96.7742	1370.05	115.8	34.77	21.79	64.66	81.91	85.3	94.8832	1366.5	131.86	58.97	27.5	69.36
SM031	92.7	100	2543	255.73	170.92	11.1	125.87	74.66	84.4	91.0464	1199.54	112.84	19.32	19.63	31.3	103.58	80.3	86.6235	1419.29	137.21	31.05	20.49	45.42	118.52		SM039	88.7	100	2448.46	252.52	76.88	23.18	104.42	120.23	86.6	97.6325	1461.93	158.7	34.65	12.57	54.42	74.33	85.6	96.5051	1045.19	77.12	4.72	7.67	21.61
SM032	71	100	1907.35	147.18	48.93	14.19	89.29	71.47	66.3	93.3803	1325.71	99.95	25.65	26.47	50.77	117.69	64.2	90.4225	1094.1	89.29	22.28	22.61	27.69	111.82		SM040	85.7	100	2078.14	240.81	56.82	20.34	87.19	72.21	81.5	95.0992	1507.08	185.24	87.65	24.21	51.2	68.58	80.2	93.5823	1067.48	130.04	55.99	25.52	32.92
SM033	83.8	100	1879.86	196.93	73.65	11.31	94.1	64.7	79	94.2721	1078.92	78.28	20.81	23.19	39.89	89.16	77	91.8854	1282.2	90.96	22.92	21.32	24.98	86.76		SM041	146.8	100	3262.34	388.32	73.77	15	121.41	160.54	142.4	97.0027	1547.24	181.36	69.08	17.77	54.51	81.79	139.4	94.9591	1163.38	196.17	60.15	15.95	20.45
SM034	81.9	100	2148.56	346.02	123.65	28.37	65.34	55	77.4	94.5055	1350.13	127.95	48.11	34.06	49.15	108.21	74.8	91.3309	1308.91	128.07	39.26	31.8	40.33	117.24		SM042	103.2	100	4053.95	433.66	108.16	28.22	193.24	131.42	96	93.0233	1460.79	127.09	29.27	32.12	67.17	89.61	93.7	90.7946	1559.85	194.15	76.47	24.77	53.66
SM035	118.7	100	2706.02	355.79	194.69	18.5	93.19	110.34	110.5	93.0918	1217.75	64.37	20.57	19.38	22.97	100.68	108.2	91.1542	1153.88	95.92	36.23	23.08	30.07	124.94		SM043	118.9	100	2209.82	194.9	87.51	21.39	136.84	76.08	115.7	97.3087	1672.09	182.63	74.3	24.86	78.26	76.89	114.5	96.2994	1074.51	66.33	24.31	19.03	72.71
SM044	115.4	100	2104.32	247.37	102.27	15.25	83.75	93.73	109.6	94.974	1390.8	89.6	22.72	28.78	49.55	131.25	107.9	93.5009	1084.9	69.38	17.3	10.15	50.59	66.51
[truncated: 1 more columns]
