# Supplementary material for: Gut microbiome remodeling and metabolomic profile improves in response to protein pacing with intermittent fasting versus continuous caloric restriction
Source: Nat Commun. 2024 May 28;15:4155. doi: 10.1038/s41467-024-48355-5 (PMC11133430; doi:10.1038/s41467-024-48355-5)
Supplement: Supplementary file 5 — Dataset 2 [file 41467_2024_48355_MOESM5_ESM.xlsx]

## Sheet: Supplemental Data 2
Supplemental Data 2. 16S rRNA gene copies per gram wet weight, observed amplicon sequence variants (Obs. ASVs), phylogenetic diversity (PD), and intra-individual change in Bray-Curtis dissimilarity (ΔBC) calculated from microbiome samples from IF-P and CR participants at baseline and weeks 4 and 8.
IF-P (n = 20)														CR (n = 19)
	Baseline				Week 4				Week 8						Baseline				Week 4				Week 8
ID#	16S rRNA	Obs. ASVs	PD	ΔBC	16S rRNA	Obs. ASVs	PD	ΔBC	16S rRNA	Obs. ASVs	PD	ΔBC		ID#	16S rRNA	Obs. ASVs	PD	ΔBC	16S rRNA	Obs. ASVs	PD	ΔBC	16S rRNA	Obs. ASVs	PD	ΔBC
SM001	7.39955e+11	137	41.9563	­	7.61966e+11	161	50.2715	0.539781	5.53805e+11	162	50.425	0.58761		SM015	4.19234e+11	102	28.0162	­	5.20376e+11	111	29.4948	0.474795	6.00468e+11	150	38.87	0.439569
SM002	3.72959e+11	114	32.9604	­	6.92197e+11	134	37.0999	0.534467	4.86502e+11	130	38.6366	0.431825		SM018	5.9546e+11	144	41.3981	­	2.08958e+11	142	43.4272	0.602794	3.97123e+11	145	39.3039	0.241573
SM003	6.82377e+11	111	30.6898	­	4.26235e+11	116	31.1803	0.479654	6.70364e+11	105	28.7758	0.510477		SM019	8.75303e+11	107	34.4835	­	8.8634e+11	114	34.0413	0.326298	4.59835e+11	124	35.2677	0.274825
SM004	3.20802e+11	97	27.2513	­	4.00595e+11	94	29.6974	0.345582	9.1449e+11	107	32.0882	0.302308		SM020	6.89022e+11	193	50.6898	­	9.84002e+11	196	50.3636	0.357577	5.59355e+11	171	44.8082	0.385667
SM005	7.67296e+11	110	32.4927	­	7.93175e+11	125	33.9481	0.51321	1.08311e+12	156	39.1351	0.40252		SM021	7.85418e+11	190	50.2363	­	5.68992e+11	194	52.3187	0.323261	4.16415e+11	195	52.6882	0.365928
SM006	7.08523e+11	167	45.4417	­	6.48537e+11	181	50.4865	0.52809	8.48144e+11	173	46.6585	0.523535		SM022	6.31848e+11	100	28.6349	­	3.7145e+11	107	27.4814	0.296842	7.51706e+11	101	27.2747	0.334801
SM007	7.60628e+10	124	35.3593	­	2.24004e+11	130	38.7499	0.466444	6.42108e+11	101	28.2955	0.54464		SM023	5.61769e+10	99	30.0313	­	3.8046e+11	110	28.8787	0.727604	3.86154e+11	129	35.6512	0.756453
SM008	5.40765e+11	125	36.882	­	2.17154e+11	146	39.6203	0.561494	2.97403e+11	161	41.27	0.453993		SM024	5.0286e+11	122	35.8319	­	6.59967e+11	123	34.8817	0.382933	7.67388e+11	116	33.7071	0.389007
SM009	8.63912e+11	133	40.2548	­	9.17178e+11	121	36.7151	0.43881	8.18312e+11	129	37.0133	0.409809		SM025	7.74047e+11	127	38.036	­	5.01838e+11	141	41.258	0.335712	5.86409e+11	118	34.8615	0.30246
SM011	6.70006e+11	82	27.7606	­	4.29293e+11	103	32.0015	0.492864	1.50834e+12	87	30.2257	0.550258		SM026	6.08127e+11	75	23.2968	­	6.124e+11	95	29.339	0.28515	7.07459e+11	105	31.9358	0.392347
SM012	5.83736e+11	115	33.8448	­	7.27853e+11	146	41.4603	0.554661	8.30548e+11	139	40.5845	0.513058		SM028	3.68077e+11	105	30.1247	­	8.59818e+11	146	37.5959	0.422259	8.17093e+11	124	35.0086	0.32812
SM013	3.76392e+11	110	29.7931	­	6.63477e+11	80	23.8702	0.472214	8.0048e+11	100	29.1021	0.41573		SM029	4.48392e+11	99	29.0831	­	4.49922e+11	94	26.1262	0.375342	6.21223e+11	103	29.8312	0.328424
SM017	3.62586e+11	123	34.6702	­	3.69508e+11	149	36.8955	0.655329	4.35196e+11	123	34.1667	0.407531		SM037	5.92915e+11	116	35.7454		1.00571e+12	122	36.3444	0.314759	8.62577e+11	129	37.7258	0.309292
SM030	4.12125e+11	112	32.2797	­	3.54619e+11	103	26.0515	0.618281	2.37358e+11	105	29.6803	0.795931		SM038	3.85508e+11	94	23.0202	­	4.73286e+11	128	37.068	0.580626	5.8187e+11	106	32.1265	0.453386
SM031	2.54059e+11	150	42.7708	­	1.51168e+11	146	40.9099	0.66611	1.15687e+11	150	41.4013	0.719557		SM039	6.07899e+11	92	26.6714	­	9.24545e+11	98	25.5534	0.587003	7.81981e+11	90	22.8113	0.54874
SM032	2.94819e+11	152	45.9817	­	5.05627e+11	176	48.2325	0.414819	6.9157e+11	157	42.7824	0.398876		SM040	6.11105e+11	117	36.8932	­	8.22407e+11	144	41.9654	0.329183	1.31439e+12	151	40.9509	0.404494
SM033	4.67532e+11	139	39.2274	­	5.98993e+11	131	39.69	0.71485	2.06036e+11	132	38.4657	0.65123		SM041	4.58952e+11	104	31.7464	­	4.21415e+11	88	27.2921	0.384907	5.14497e+11	116	32.3144	0.455208
SM034	5.8489e+11	191	50.0288	­	4.61483e+11	174	50.1329	0.634528	5.29652e+11	181	52.7635	0.472517		SM042	8.07958e+11	193	55.1518	­	4.30048e+11	211	59.2727	0.383845	8.33759e+11	221	57.3132	0.32812
SM035	8.85975e+11	120	32.7833	­	5.10844e+11	156	46.6355	0.588066	3.96594e+11	181	49.5113	0.520194		SM043	9.01717e+11	114	33.8508	­	4.61134e+11	152	42.3025	0.447009	4.9904e+11	128	35.8666	0.460674
SM044	4.38033e+11	120	33.5843	­	1.15545e+12	124	32.8697	0.313392	5.18296e+11	142	41.7287	0.457486
