# Supplementary material for: Gut microbiome remodeling and metabolomic profile improves in response to protein pacing with intermittent fasting versus continuous caloric restriction
Source: Nat Commun. 2024 May 28;15:4155. doi: 10.1038/s41467-024-48355-5 (PMC11133430; doi:10.1038/s41467-024-48355-5)
Supplement: Supplementary file 6 — Dataset 3 [file 41467_2024_48355_MOESM6_ESM.xlsx]

## Sheet: Supplemental Data 3
Supplemental Data 3. The percent relative abundance of 28 bacterial families detected in filtered microbiome samples from IF-P and CR participants at baseline and weeks 4 and 8.
Taxonomic Level					IF-P (n = 20)			CR (n = 19)
Kingdom	Phylum	Class	Order	Famiy	Baseline	Week 4	Week 8	Baseline	Week 4	Week 8
Bacteria	Firmicutes	Negativicutes	Acidaminococcales	Acidaminococcaceae	0.193371	0.188312	0.159576	0.134042	0.20819	0.311219
Bacteria	Actinobacteriota	Actinobacteria	Actinomycetales	Actinomycetaceae	0.0204758	0.027682	0.0290616	0.0709681	0.0401764	0.0678667
Bacteria	Verrucomicrobiota	Verrucomicrobiae	Verrucomicrobiales	Akkermansiaceae	1.9589	1.54094	2.13017	1.04139	4.4244	3.47844
Bacteria	Firmicutes	Clostridia	Peptostreptococcales-Tissierellales	Anaerovoracaceae	0.147336	0.217569	0.180648	0.0835541	0.0608292	0.0880973
Bacteria	Bacteroidota	Bacteroidia	Bacteroidales	Bacteroidaceae	4.31509	5.2829	6.54398	4.89887	7.45494	5.97267
Bacteria	Actinobacteriota	Actinobacteria	Bifidobacteriales	Bifidobacteriaceae	8.91058	7.03641	5.55652	2.49008	2.34859	1.74472
Bacteria	Firmicutes	Clostridia	Oscillospirales	Butyricicoccaceae	0.294277	0.0795994	0.16106	0.604437	0.784522	0.695798
Bacteria	Firmicutes	Clostridia	Christensenellales	Christensenellaceae	0.133413	0.481625	0.423934	0.259567	0.245954	0.281942
Bacteria	Firmicutes	Clostridia	Clostridiales	Clostridiaceae	1.0805	1.1942	1.97895	0.207019	0.210769	0.595422
Bacteria	Actinobacteriota	Coriobacteriia	Coriobacteriales	Coriobacteriaceae	1.14421	1.47874	1.43632	1.20016	0.766914	1.20665
Bacteria	Actinobacteriota	Coriobacteriia	Coriobacteriales	Coriobacteriales Incertae Sedis	0.0970852	0.0476208	0.0586338	0.0835066	0.129062	0.168329
Bacteria	Desulfobacterota	Desulfovibrionia	Desulfovibrionales	Desulfovibrionaceae	0.0279411	0.0266531	0.0328005	0.0365849	0.025805	0.0457494
Bacteria	Actinobacteriota	Coriobacteriia	Coriobacteriales	Eggerthellaceae	0.0990651	0.109129	0.06678	0.173609	0.151271	0.125059
Bacteria	Proteobacteria	Gammaproteobacteria	Enterobacterales	Enterobacteriaceae	0.25929	0.145091	0.0448176	0.046341	0.185253	0.0267939
Bacteria	Firmicutes	Bacilli	Erysipelotrichales	Erysipelatoclostridiaceae	1.6346	1.6611	1.45536	2.11358	1.65198	2.35693
Bacteria	Firmicutes	Bacilli	Erysipelotrichales	Erysipelotrichaceae	0.608515	0.424435	0.362734	0.20723	0.167225	0.22359
Bacteria	Firmicutes	Clostridia	Oscillospirales	Eubacterium coprostanoligenes group	0.227336	0.546848	0.334272	0.122135	0.279672	0.242569
Bacteria	Firmicutes	Clostridia	Lachnospirales	Lachnospiraceae	59.5971	54.6579	55.3767	61.4635	55.0119	57.0387
Bacteria	Bacteroidota	Bacteroidia	Bacteroidales	Marinifilaceae	0.0177027	0.0315479	0.0136847	0.0152333	0.0240321	0.0209505
Bacteria	Firmicutes	Clostridia	Monoglobales	Monoglobaceae	0.419317	0.683457	0.912629	0.844349	0.918315	0.813684
Bacteria	Firmicutes	Clostridia	Oscillospirales	Oscillospiraceae	0.556917	0.668475	0.752071	0.445028	0.629748	0.572934
Bacteria	Firmicutes	Clostridia	Peptostreptococcales-Tissierellales	Peptostreptococcaceae	1.88712	1.39328	1.55871	1.36568	1.38974	1.87854
Bacteria	Bacteroidota	Bacteroidia	Bacteroidales	Rikenellaceae	0.605555	1.76345	1.30968	0.519638	0.655762	0.491159
Bacteria	Firmicutes	Clostridia	Oscillospirales	Ruminococcaceae	13.3515	18.0324	16.7893	16.2784	17.7767	17.5616
Bacteria	Firmicutes	Bacilli	Lactobacillales	Streptococcaceae	1.73228	0.946712	1.06837	4.03705	2.37044	2.57116
Bacteria	Proteobacteria	Gammaproteobacteria	Burkholderiales	Sutterellaceae	0.174073	0.139795	0.147935	0.0361204	0.087912	0.0562239
Bacteria	Bacteroidota	Bacteroidia	Bacteroidales	Tannerellaceae	0.284672	1.12291	0.957351	0.211418	0.17505	0.186642
Bacteria	Firmicutes	Negativicutes	Veillonellales-Selenomonadales	Veillonellaceae	0.221801	0.0712833	0.15797	1.01052	1.82488	1.17661
