# Supplementary material for: Gut microbiome remodeling and metabolomic profile improves in response to protein pacing with intermittent fasting versus continuous caloric restriction
Source: Nat Commun. 2024 May 28;15:4155. doi: 10.1038/s41467-024-48355-5 (PMC11133430; doi:10.1038/s41467-024-48355-5)
Supplement: Supplementary file 7 — Dataset 4 [file 41467_2024_48355_MOESM7_ESM.xlsx]

## Sheet: Supplemental Data 4
Supplemental Data 4. The percent relative abundance of 69 bacterial genera detected in filtered microbiome samples from IF-P and CR participants at baseline and weeks 4 and 8.
Taxonomic Level						IF-P (n = 20)			CR (n = 19)
Kingdom	Phylum	Class	Order	Famiy	Genus	Baseline	Week 4	Week 8	Baseline	Week 4	Week 8
Bacteria	Actinobacteriota	Actinobacteria	Actinomycetales	Actinomycetaceae	Actinomyces	0.0204758	0.027682	0.0290616	0.0709681	0.0401764	0.0678667
Bacteria	Actinobacteriota	Coriobacteriia	Coriobacteriales	Eggerthellaceae	Adlercreutzia	0.0586303	0.0415966	0.0256778	0.0470957	0.0575957	0.0319792
Bacteria	Firmicutes	Clostridia	Lachnospirales	Lachnospiraceae	Agathobacter	5.96781	1.40987	2.54889	4.19481	2.73904	2.65802
Bacteria	Verrucomicrobiota	Verrucomicrobiae	Verrucomicrobiales	Akkermansiaceae	Akkermansia	1.9589	1.54094	2.13017	1.04139	4.4244	3.47844
Bacteria	Bacteroidota	Bacteroidia	Bacteroidales	Rikenellaceae	Alistipes	0.605555	1.76345	1.30968	0.519638	0.655762	0.491159
Bacteria	Firmicutes	Clostridia	Lachnospirales	Lachnospiraceae	Anaerostipes	3.84218	3.03756	1.81215	3.38682	2.62551	3.69656
Bacteria	Bacteroidota	Bacteroidia	Bacteroidales	Bacteroidaceae	Bacteroides	4.31509	5.2829	6.54398	4.89887	7.45494	5.97267
Bacteria	Actinobacteriota	Actinobacteria	Bifidobacteriales	Bifidobacteriaceae	Bifidobacterium	8.91058	7.03641	5.55652	2.49008	2.34859	1.74472
Bacteria	Desulfobacterota	Desulfovibrionia	Desulfovibrionales	Desulfovibrionaceae	Bilophila	0.0279411	0.0266531	0.0328005	0.0365849	0.025805	0.0457494
Bacteria	Firmicutes	Clostridia	Lachnospirales	Lachnospiraceae	Blautia	26.5705	23.5031	22.553	32.5206	29.9506	31.4917
Bacteria	Firmicutes	Clostridia	Oscillospirales	Butyricicoccaceae	Butyricicoccus	0.294277	0.0795994	0.16106	0.604437	0.784522	0.695798
Bacteria	Firmicutes	Clostridia	Oscillospirales	Ruminococcaceae	CAG-352	4.88469	2.27159	2.69038	3.63643	3.67202	3.38942
Bacteria	Firmicutes	Clostridia	Lachnospirales	Lachnospiraceae	CAG-56	0.256158	0.192216	0.145434	0.184722	0.341975	0.208482
Bacteria	Firmicutes	Clostridia	Christensenellales	Christensenellaceae	Christensenellaceae R-7 group	0.133413	0.481625	0.423934	0.259567	0.245954	0.281942
Bacteria	Firmicutes	Bacilli	Erysipelotrichales	Erysipelotrichaceae	Clostridium innocuum group	0.0470147	0.0494124	0.0305879	0.0579598	0.01989	0.0280904
Bacteria	Firmicutes	Clostridia	Clostridiales	Clostridiaceae	Clostridium sensu stricto 1	1.0805	1.1942	1.97895	0.207019	0.210769	0.595422
Bacteria	Firmicutes	Clostridia	Oscillospirales	Oscillospiraceae	Colidextribacter	0.0970334	0.0715891	0.10041	0.0525876	0.08568	0.0970985
Bacteria	Actinobacteriota	Coriobacteriia	Coriobacteriales	Coriobacteriaceae	Collinsella	1.14421	1.47874	1.43632	1.20016	0.766914	1.20665
Bacteria	Firmicutes	Clostridia	Lachnospirales	Lachnospiraceae	Coprococcus	1.5929	1.32048	1.17911	1.25457	1.025	1.23105
Bacteria	Firmicutes	Negativicutes	Veillonellales-Selenomonadales	Veillonellaceae	Dialister	0.221801	0.0712833	0.15797	1.01052	1.82488	1.17661
Bacteria	Firmicutes	Clostridia	Lachnospirales	Lachnospiraceae	Dorea	3.77512	2.27303	2.87917	3.20141	2.69172	2.68202
Bacteria	Firmicutes	Clostridia	Oscillospirales	Ruminococcaceae	DTU089	0.0272187	0.168796	0.127316	0.0320521	0.0685463	0.0348442
Bacteria	Actinobacteriota	Coriobacteriia	Coriobacteriales	Eggerthellaceae	Eggerthella	0.0404348	0.067532	0.0411022	0.126513	0.0936748	0.0930797
Bacteria	Firmicutes	Bacilli	Erysipelotrichales	Erysipelatoclostridiaceae	Erysipelatoclostridium	0.155312	0.407464	0.322698	0.149571	0.105996	0.119417
Bacteria	Firmicutes	Bacilli	Erysipelotrichales	Erysipelatoclostridiaceae	Erysipelotrichaceae UCG-003	1.47929	1.25363	1.13266	1.96401	1.54599	2.23751
Bacteria	Proteobacteria	Gammaproteobacteria	Enterobacterales	Enterobacteriaceae	Escherichia-Shigella	0.25929	0.145091	0.0448176	0.046341	0.185253	0.0267939
Bacteria	Firmicutes	Clostridia	Peptostreptococcales-Tissierellales	Anaerovoracaceae	Eubacterium brachy group	0.0433407	0.0599408	0.0370565	0.0287395	0.0183245	0.0364158
Bacteria	Firmicutes	Clostridia	Oscillospirales	Eubacterium coprostanoligenes group	Eubacterium coprostanoligenes group	0.227336	0.546848	0.334272	0.122135	0.279672	0.242569
Bacteria	Firmicutes	Clostridia	Lachnospirales	Lachnospiraceae	Eubacterium eligens group	0.0618552	0.0383566	0.0196253	0.108868	0.138561	0.256389
Bacteria	Firmicutes	Clostridia	Lachnospirales	Lachnospiraceae	Eubacterium fissicatena group	0.0106899	0.108733	0.0700852	0.0240678	0.0130506	0.0175707
Bacteria	Firmicutes	Clostridia	Lachnospirales	Lachnospiraceae	Eubacterium hallii group	3.42297	4.66544	4.16968	3.26316	4.3138	3.76601
Bacteria	Firmicutes	Clostridia	Lachnospirales	Lachnospiraceae	Eubacterium ventriosum group	0.331428	0.0309483	0.038302	0.143474	0.151369	0.203956
Bacteria	Firmicutes	Clostridia	Oscillospirales	Ruminococcaceae	Faecalibacterium	3.54673	3.63451	3.48843	7.22817	7.71734	8.02703
Bacteria	Firmicutes	Bacilli	Erysipelotrichales	Erysipelotrichaceae	Faecalitalea	0.210818	0.159184	0.165382	0.0777995	0.0478315	0.148034
Bacteria	Firmicutes	Clostridia	Peptostreptococcales-Tissierellales	Anaerovoracaceae	Family XIII AD3011 group	0.103995	0.157629	0.143591	0.0548146	0.0425047	0.0516815
Bacteria	Firmicutes	Clostridia	Oscillospirales	Oscillospiraceae	Flavonifractor	0.038146	0.0915585	0.111083	0.0438105	0.0644288	0.0567051
Bacteria	Firmicutes	Clostridia	Lachnospirales	Lachnospiraceae	Frisingicoccus	0.0938492	0.158584	0.147327	0.0422391	0.111848	0.0682089
Bacteria	Firmicutes	Clostridia	Lachnospirales	Lachnospiraceae	Fusicatenibacter	4.13017	8.00098	9.33909	2.70697	2.74739	2.30182
Bacteria	Firmicutes	Clostridia	Oscillospirales	Ruminococcaceae	Incertae Sedis	0.687486	8.82189	6.44091	0.918207	0.978655	1.01569
Bacteria	Firmicutes	Clostridia	Peptostreptococcales-Tissierellales	Peptostreptococcaceae	Intestinibacter	0.689553	0.2683	0.455818	0.0855324	0.13377	0.511884
Bacteria	Firmicutes	Clostridia	Lachnospirales	Lachnospiraceae	Lachnoclostridium	0.524605	0.821596	0.557707	1.0963	0.574955	0.421919
Bacteria	Firmicutes	Clostridia	Lachnospirales	Lachnospiraceae	Lachnospiraceae FCS020 group	0.0709384	0.02795	0.035808	0.114504	0.105889	0.120034
Bacteria	Firmicutes	Clostridia	Lachnospirales	Lachnospiraceae	Lachnospiraceae ND3007 group	0.362952	0.288171	0.445515	0.429628	0.447649	0.401809
Bacteria	Firmicutes	Clostridia	Lachnospirales	Lachnospiraceae	Lachnospiraceae NK4A136 group	0.2397	0.341959	0.426735	0.501929	0.790449	0.749665
Bacteria	Firmicutes	Bacilli	Lactobacillales	Streptococcaceae	Lactococcus	0.0454448	0.261432	0.0608356	0.0664324	0.173436	0.128661
Bacteria	Firmicutes	Clostridia	Lachnospirales	Lachnospiraceae	Marvinbryantia	0.285971	0.599914	0.710632	0.332874	0.444574	0.524472
Bacteria	Firmicutes	Clostridia	Monoglobales	Monoglobaceae	Monoglobus	0.419317	0.683457	0.912629	0.844349	0.918315	0.813684
Bacteria	Firmicutes	Clostridia	Oscillospirales	Ruminococcaceae	Negativibacillus	0.0363433	0.0662666	0.0483136	0.0631418	0.0231458	0.048309
Bacteria	Bacteroidota	Bacteroidia	Bacteroidales	Marinifilaceae	Odoribacter	0.0177027	0.0315479	0.0136847	0.0152333	0.0240321	0.0209505
Bacteria	Firmicutes	Clostridia	Oscillospirales	Oscillospiraceae	Oscillibacter	0.0469744	0.121821	0.0995703	0.014322	0.0221114	0.0407291
Bacteria	Bacteroidota	Bacteroidia	Bacteroidales	Tannerellaceae	Parabacteroides	0.284672	1.12291	0.957351	0.211418	0.17505	0.186642
Bacteria	Proteobacteria	Gammaproteobacteria	Burkholderiales	Sutterellaceae	Parasutterella	0.174073	0.139795	0.147935	0.0361204	0.087912	0.0562239
Bacteria	Firmicutes	Negativicutes	Acidaminococcales	Acidaminococcaceae	Phascolarctobacterium	0.193371	0.188312	0.159576	0.134042	0.20819	0.311219
Bacteria	Firmicutes	Clostridia	Peptostreptococcales-Tissierellales	Peptostreptococcaceae	Romboutsia	1.19756	1.12498	1.10289	1.28015	1.25597	1.36666
Bacteria	Firmicutes	Clostridia	Lachnospirales	Lachnospiraceae	Roseburia	1.00033	0.280486	0.596623	1.05226	1.80137	1.05109
Bacteria	Firmicutes	Clostridia	Oscillospirales	Ruminococcaceae	Ruminococcus	0.427772	0.247288	0.674857	0.333093	0.353404	0.177768
Bacteria	Firmicutes	Clostridia	Lachnospirales	Lachnospiraceae	Ruminococcus gauvreauii group	1.53848	2.89193	3.32909	0.827791	0.457458	0.758234
Bacteria	Firmicutes	Clostridia	Lachnospirales	Lachnospiraceae	Ruminococcus gnavus group	0.943806	0.988455	0.955431	0.857176	0.330609	0.483386
Bacteria	Firmicutes	Clostridia	Lachnospirales	Lachnospiraceae	Ruminococcus torques group	3.79752	3.03978	2.71422	2.76709	1.5903	1.9037
Bacteria	Firmicutes	Clostridia	Lachnospirales	Lachnospiraceae	Sellimonas	0.0668421	0.102566	0.129332	0.863938	0.0983332	0.116322
Bacteria	Firmicutes	Bacilli	Lactobacillales	Streptococcaceae	Streptococcus	1.68683	0.685279	1.00754	3.97061	2.197	2.4425
Bacteria	Firmicutes	Clostridia	Oscillospirales	Ruminococcaceae	Subdoligranulum	3.5809	2.46184	2.89774	3.96993	4.84621	4.77148
Bacteria	Firmicutes	Bacilli	Erysipelotrichales	Erysipelotrichaceae	Turicibacter	0.350683	0.215839	0.166765	0.0714709	0.0995035	0.0474653
Bacteria	Firmicutes	Clostridia	Oscillospirales	Ruminococcaceae	UBA1819	0.142891	0.301093	0.338919	0.0541955	0.0567619	0.0670423
Bacteria	Firmicutes	Clostridia	Oscillospirales	Oscillospiraceae	UCG-002	0.156928	0.0569786	0.105823	0.130168	0.16211	0.147662
Bacteria	Firmicutes	Clostridia	Oscillospirales	Oscillospiraceae	UCG-003	0.0380125	0.0117088	0.0345654	0.0291689	0.158793	0.0727811
Bacteria	Firmicutes	Clostridia	Lachnospirales	Lachnospiraceae	Unclassified Lachnospiraceae	0.439318	0.288402	0.403268	1.33689	1.27403	1.58405
Bacteria	Firmicutes	Clostridia	Oscillospirales	Oscillospiraceae	Unclassified Oscillospiraceae	0.161519	0.300844	0.274959	0.155638	0.0912605	0.116183
Bacteria	Firmicutes	Clostridia	Oscillospirales	Ruminococcaceae	Unclassified Ruminococcaceae	0.0174293	0.0590961	0.082386	0.0432057	0.0605741	0.0299698
