# Supplementary material for: Gut microbiome remodeling and metabolomic profile improves in response to protein pacing with intermittent fasting versus continuous caloric restriction
Source: Nat Commun. 2024 May 28;15:4155. doi: 10.1038/s41467-024-48355-5 (PMC11133430; doi:10.1038/s41467-024-48355-5)
Supplement: Supplementary file 8 — Dataset 5 [file 41467_2024_48355_MOESM8_ESM.xlsx]

## Sheet: Supplemental Data 5
Supplemental Data 5. Targeted gas chromatography-mass spectrometry (GC-MS) measurement of fecal short-chain fatty acids (uM) over the study duration from IF-P and CR participants at baseline and weeks 4 and 8.
IF-P (n = 20)														CR (n = 19)
	Baseline				Week 4				Week 8						Baseline				Week 4				Week 8
ID#	Acetate	Propionate	Butyrate	Valerate	Acetate	Propionate	Butyrate	Valerate	Acetate	Propionate	Butyrate	Valerate		ID#	Acetate	Propionate	Butyrate	Valerate	Acetate	Propionate	Butyrate	Valerate	Acetate	Propionate	Butyrate	Valerate
SM001	0.220895	0.292858	0.013929	0.0169405	0.205998	0.273925	0.0130087	0.0157744	0.243847	0.325221	0.0154213	0.0186447		SM015	0.240776	0.260997	0.0149176	0.0442498	0.389691	0.432529	0.0330973	0.0366612	0.185766	0.109995	0.00863118	0.00668331
SM002	0.228098	0.305119	0.0144463	0.0174144	0.224889	0.301715	0.0142637	0.0171437	0.212447	0.28586	0.013494	0.016171		SM018	0.340032	0.159849	0.0135064	0.00143679	0.166931	0.213597	0.00821511	0.0194703	0.249449	0.234756	0.0110847	0.042006
SM003	0.213614	0.288271	0.0135876	0.0162354	0.225424	0.305095	0.0143595	0.0171075	0.218047	0.295966	0.0139095	0.0165228		SM019	0.125172	0.232035	0.00946666	0.0204686	0.229343	0.258837	0.0133518	0.0259517	0.222104	0.404628	0.0196395	0.0341147
SM004	0.21718	0.29564	0.0138739	0.0164325	0.245397	0.335011	0.0156988	0.0185397	0.213458	0.292242	0.0136749	0.0161025		SM020	0.168933	0.200213	0.0153087	0.0193718	0.157371	0.161845	0.0123118	0.0120593	0.149716	0.189163	0.00974087	0.0196982
SM005	0.218737	0.300322	0.014033	0.0164761	0.231071	0.318156	0.0148452	0.0173791	0.242265	0.334511	0.0155862	0.0181938		SM021	0.155221	0.241064	0.0105472	0.0126869	0.115329	0.0655182	0.00605164	0.0133188	0.224489	0.224709	0.0148038	0.00169689
SM006	0.247698	0.342974	0.0159581	0.0185739	0.208455	0.289445	0.0134486	0.0156079	0.231799	0.322755	0.0149755	0.0173298		SM022	0.213904	0.14673	0.00782961	0.00212081	0.198469	0.137383	0.0119493	0.013295	0.279731	0.224276	0.013967	0.0141703
SM007	0.218725	0.305395	0.0141505	0.0163279	0.216832	0.303588	0.0140475	0.0161623	0.230022	0.322941	0.0149226	0.0171198		SM023	0.289466	0.190129	0.011405	0.0162591	0.271933	0.282204	0.0110214	0.0252306	0.298963	0.206401	0.00632542	0.00158219
SM008	0.182534	0.193924	0.00882967	0.0132644	0.171238	0.130974	0.00321355	0.00758247	0.225959	0.198152	0.0140553	0.0300859		SM024	0.202445	0.217741	0.0115881	0.016992	0.196167	0.211847	0.0112487	0.0164402	0.199967	0.216824	0.0114869	0.0167334
SM009	0.221348	0.311615	0.0143796	0.0164497	0.226977	0.320411	0.0147656	0.0168428	0.238925	0.338192	0.0155641	0.0177028		SM025	0.196495	0.213917	0.0113074	0.016418	0.211048	0.230679	0.0121662	0.0176074	0.196822	0.215986	0.011366	0.0163958
SM011	0.213164	0.304984	0.0139617	0.0156999	0.232369	0.18782	0.0157251	0.0304316	0.307987	0.174781	0.0141161	0.0103143		SM026	0.200634	0.221039	0.0116064	0.0166881	0.198959	0.220056	0.0115295	0.0165238	0.197314	0.21909	0.011454	0.0163625
SM012	0.225115	0.319506	0.0146845	0.0166547	0.20993	0.298756	0.0137126	0.015508	0.223288	0.318618	0.014605	0.0164701		SM028	0.207871	0.23171	0.0120877	0.017212	0.240227	0.268812	0.0139933	0.0198612	0.229038	0.257277	0.0133644	0.0189075
SM013	0.253694	0.428257	0.0131412	0.0337178	0.236701	0.198972	0.0182789	0.0308299	0.0887357	0.186715	0.00452815	0.00392391		SM029	0.22221	0.250562	0.0129883	0.0183163	0.207568	0.234942	0.0121531	0.0170836	0.22033	0.250331	0.0129222	0.0181066
SM017	0.023332	0.141891	0.00367474	0.0106654	0.0914651	0.184754	0.00571902	0.00756652	0.256076	0.355238	0.0195026	0.0343724		SM037	0.199185	0.244722	0.0121102	0.0158359	0.202988	0.250231	0.0123609	0.0161139	0.217026	0.268431	0.0132365	0.0172025
SM030	0.211948	0.241714	0.0124517	0.0173916	0.208083	0.238194	0.0122453	0.0170487	0.209251	0.240423	0.0123348	0.0171186		SM038	0.223751	0.277668	0.013668	0.0177089	0.217378	0.270651	0.0132994	0.0171787	0.235971	0.294768	0.0144595	0.01862
SM031	0.234062	0.269925	0.0138204	0.0191195	0.201869	0.233657	0.0119395	0.016465	0.212823	0.247239	0.0126084	0.0173323		SM039	0.21773	0.272872	0.0133624	0.0171549	0.246799	0.310312	0.0151699	0.0194161	0.206975	0.261083	0.0127417	0.0162586
SM032	0.209941	0.244779	0.0124583	0.0170719	0.220672	0.258223	0.0131167	0.0179175	0.205373	0.241187	0.0122275	0.0166502		SM040	0.208106	0.263356	0.0128309	0.0163229	0.232014	0.294556	0.014327	0.0181709	0.221856	0.282559	0.0137206	0.0173492
SM033	0.200848	0.23672	0.0119778	0.0162589	0.244566	0.289274	0.0146088	0.0197681	0.209799	0.249033	0.0125526	0.0169324		SM041	0.23501	0.301215	0.0145784	0.0182401	0.23501	0.301215	0.0145784	0.0183228	0.233974	0.300832	0.014536	0.0182147
SM034	0.205088	0.2443	0.0122907	0.0165273	0.222879	0.266425	0.0133785	0.017934	0.236182	0.283314	0.0142	0.0189759		SM042	0.236626	0.305197	0.014723	0.0183935	0.239335	0.309654	0.014914	0.0185762	0.217542	0.282331	0.0135762	0.0168594
SM035	0.225521	0.271466	0.0135809	0.0180921	0.217922	0.263226	0.0131444	0.0174562	0.202165	0.245035	0.0122135	0.0161697		SM043	0.20673	0.269129	0.0129208	0.0159975	0.208811	0.272675	0.0130703	0.0161343	0.214949	0.28155	0.0134745	0.0165836
SM044	0.222538	0.29238	0.0139709	0.0171435	0.219472	0.289227	0.0137988	0.016882	0.238144	0.31478	0.0149947	0.0182907
