# Supplementary material for: Gut microbiome remodeling and metabolomic profile improves in response to protein pacing with intermittent fasting versus continuous caloric restriction
Source: Nat Commun. 2024 May 28;15:4155. doi: 10.1038/s41467-024-48355-5 (PMC11133430; doi:10.1038/s41467-024-48355-5)
Supplement: Supplementary file 9 — Dataset 6 [file 41467_2024_48355_MOESM9_ESM.xlsx]

## Sheet: Supplemental Data 6
Supplemental Data 6. Significant (by interaction of group x time) plasma cytokines (IL-4, IL-6, IL-8, and IL-13) concentrations (pg/mL) over the study duration from IF-P and CR participants at baseline and weeks 4 and 8.
IF-P (n = 20)														CR (n = 19)
	Baseline				Week 4				Week 8						Baseline				Week 4				Week 8
ID#	IL-4	IL-6	IL-8	IL-13	IL-4	IL-6	IL-8	IL-13	IL-4	IL-6	IL-8	IL-13		ID#	IL-4	IL-6	IL-8	IL-13	IL-4	IL-6	IL-8	IL-13	IL-4	IL-6	IL-8	IL-13
SM001	99.07	9.05	18.01	12.79	106.1	7.14	20.2	18.8	108.08	6.78	18.6	16.27		SM015	62.01	5.96	38.2	17.73	61.46	5.5	40.31	19.03	69.21	5.42	26.14	19.68
SM002	91.84	5.12	31.21	16.84	93.65	6.18	30.94	17.27	95.46	6.05	29.96	16.32		SM018	23.26	1.25	1.54	6.55	20.89	1.09	2.49	5.14	19.1	0.99	1.9	5.36
SM003	18.3	1.32	4.21	4.53	179.09	7.93	12.97	32.25	263.25	15.09	19.89	45.93		SM019	150.15	7.96	28.61	36.91	221.53	9.95	35.16	44.06	205.77	9.17	33.96	45.36
SM004	17.7	2	8.6	12.19	33.96	2.95	11.62	12.89	59.97	4.17	17.43	17.03		SM020	18.9	1	6.07	7.08	11.8	1.02	5.97	8.44	17.49	1.13	5.13	6.66
SM005	215.4	13.42	44.97	53.74	216.98	12.96	49.86	56.97	184.19	13.84	52.61	48.18		SM021	26.99	3.2	7.56	14.21	26.99	2.7	7.53	13.67	23.85	2.22	6.82	13.57
SM006	12.62	1.06	3.03	6.97	11.38	1.24	1.81	5.14	11.8	1.13	2.15	6.97		SM022	187	14.55	38.7	26.25	209.63	12.74	39.73	24.36	182.96	13.2	32.69	26.25
SM007	37.41	1.49	4.97	12.89	40.46	1.83	6.22	13.77	48.77	1.94	6.82	14.74		SM023	10.14	1.12	4.06	6.55	10.97	0.99	3.85	6.92	17.9	0.92	4.23	5.69
SM008	21.68	0.92	5.84	8.12	32.81	1.62	11.07	10.08	45.2	2.68	17.56	10.49		SM024	­	­	­	­	95.82	1.77	8.91	9.06	79.11	1.97	9.52	7.81
SM009	59.97	8.2	20.85	27.39	47.27	8.19	22.92	28.22	49.52	7.39	22	22.78		SM025	229.57	15.32	52.15	38.71	224.67	15.87	47.46	36.91	231.67	17.59	51.08	43.24
SM011	27.77	1.09	7.5	6.34	51.77	1.42	24.7	12.98	40.84	1.9	18.51	9.52		SM026	75.09	10.74	17.01	32.25	81.67	12.04	24.17	29.54	81.85	10.26	20.54	33.67
SM012	42.74	2.58	7.95	13.77	86.4	5.16	19.76	22.07	108.8	5.1	28.11	24.7		SM028	344.93	16.17	17.06	38.79	367.92	16.57	16.07	37.74	325.78	15.23	16.45	39.6
SM013	65.16	4.9	24.56	18.8	68.84	6.12	30.51	24.79	82.39	5.19	32.02	22.34		SM029	16.49	1.36	3.72	8.18	14.05	0.99	3.79	9.16	17.9	1.25	4.28	6.01
SM017	25.23	2.15	3.89	8.59	20.49	2.78	4.43	8.23	35.11	3.38	8.26	13.48		SM037	17.09	1.44	4.33	9.42	­	­	­	­	17.7	0.93	4.92	6.71
SM030	0.9	0.8	2.77	5.36	4.58	1.36	5.25	9.88	5.68	3.01	3.3	8.95		SM038	30.49	3.92	7.13	19.91	30.1	2.73	3.98	17.64	31.45	2.78	5.28	15.85
SM031	­	0.7	3.32	1.43	2.79	1.07	7.91	2.65	51.77	6.61	33.05	10.23		SM039	11.18	2.88	4.67	12.09	31.65	2.5	5.13	13.96	27.38	3.02	5.02	14.6
SM032	19.1	1.86	4.01	12.29	28.94	1.86	5.07	13.48	37.22	2.95	5.64	14.55		SM040	24.84	2.03	5.69	9.98	24.05	1.68	4.76	9.11	29.91	1.82	3.6	9.52
SM033	239.35	16.21	88.4	38.34	305.58	22.47	108.62	49.96	282.07	19.38	103.73	44.38		SM041	28.94	1.92	4.05	4.58	28.94	1.26	4.84	4.01	22.08	1.37	3.91	2.77
SM034	12.21	1.04	3.68	6.12	10.97	1.45	5.59	4.92	10.97	1.27	4.48	5.42		SM042	35.88	2.82	17.66	12.39	29.91	1.89	14.93	9.26	33.77	1.98	13.58	8.33
SM035	28.55	1.5	4.25	5.96	27.18	2.11	4.01	6.34	27.57	1.2	4.6	4.92		SM043	25.82	2.35	9.7	7.5	23.46	2.43	9.3	9.36	27.38	2.96	8.43	6.23
SM044	16.29	3.58	5.89	21.08	137.55	4.72	7.21	23.57	112.39	3.68	5.84	15.89
