# Supplementary material for: Gut microbiome remodeling and metabolomic profile improves in response to protein pacing with intermittent fasting versus continuous caloric restriction
Source: Nat Commun. 2024 May 28;15:4155. doi: 10.1038/s41467-024-48355-5 (PMC11133430; doi:10.1038/s41467-024-48355-5)
Supplement: Supplementary file 10 — Dataset 7 [file 41467_2024_48355_MOESM10_ESM.xlsx]

## Sheet: Supplemental Data 7
Supplemental Data 7. Spearman rho correlation matrix between change (post - pre) in plasma inflammatory cytokines anthropometric and select plasma analytes in the IF-P group.
		Weight (kg)	Waist Circumference (cm)	BMI (kg/m2)	Lean body mass (kg)	Fat-free mass (kg)	Fat mass (kg)	Body fat (%)	VAF	SAT	AF	AL	GF	GL	GLU	INSU	Glucagon	IGF-1
GM-CSF	Spearman rho	-0.102	-0.285	-0.122	-0.22	-0.274	0.107	0.211	-0.066	-0.073	0.001	-0.29	-0.052	-0.109	0.105	0.019	0.095	-0.032
	p-value	0.825	0.527	0.8	0.576	0.531	0.807	0.575	0.903	0.895	0.998	0.539	0.932	0.817	0.815	0.955	0.829	0.957
IFNy	Spearman rho	0.256	0.022	0.212	-0.003	-0.047	.329*	.325*	0.22	0.208	0.233	-0.119	0.259	0.15	0.092	-0.112	-0.073	0.224
	p-value	0.529	0.958	0.576	0.998	0.926	0.476	0.476	0.581	0.588	0.577	0.808	0.541	0.722	0.831	0.813	0.895	0.574
IL-1B	Spearman rho	-0.208	-.340*	-0.193	-0.285	-0.245	-0.171	-0.049	-0.019	-.362*	-0.226	-0.196	-0.154	-0.028	-0.111	-0.053	-0.006	0.146
	p-value	0.581	0.463	0.625	0.52	0.557	0.67	0.939	0.956	0.688	0.569	0.613	0.72	0.962	0.808	0.935	0.995	0.714
IL-4	Spearman rho	.414**	0.236	.355*	0.101	0.1	.480**	.432**	.445**	0.246	.416**	0.054	.358*	0.229	0.101	-0.056	0.02	0.181
	p-value	0.476	0.578	0.627	0.817	0.813	0.476	0.555	0.595	0.562	0.536	0.931	0.643	0.585	0.821	0.928	0.96	0.662
IL-6	Spearman rho	-0.18	-0.27	-0.263	-0.236	-0.18	-0.076	-0.048	-0.219	-0.268	-0.144	-0.196	-0.222	-0.061	0.08	0.045	-0.14	0.018
	p-value	0.665	0.548	0.531	0.586	0.657	0.889	0.928	0.567	0.519	0.716	0.627	0.571	0.92	0.88	0.927	0.728	0.954
IL-7	Spearman rho	-0.181	-0.227	-0.171	-0.251	-0.288	-0.06	-0.041	-0.155	-0.113	-0.187	-0.265	-0.079	-0.094	-0.118	0.031	0.058	0.148
	p-value	0.664	0.586	0.666	0.544	0.537	0.916	0.936	0.724	0.817	0.654	0.536	0.881	0.831	0.799	0.956	0.922	0.718
IL-8	Spearman rho	-.341*	-.392*	-.364*	-0.313	-0.268	-0.277	-.349*	-0.259	-0.312	-0.289	-0.313	-.399*	-0.157	0.238	-0.012	0.138	0.041
	p-value	0.504	0.51	0.744	0.513	0.55	0.553	0.508	0.525	0.485	0.522	0.494	0.516	0.731	0.585	0.977	0.732	0.934
IL-10	Spearman rho	-0.18	-0.304	-0.186	-0.118	-0.071	-0.151	-0.276	-0.218	-0.165	-0.223	-0.175	-0.264	-0.066	0.09	0.144	0.102	.348*
	p-value	0.662	0.491	0.648	0.797	0.892	0.716	0.54	0.559	0.688	0.572	0.664	0.529	0.908	0.839	0.716	0.817	0.544
IL-12	Spearman rho	-0.232	-.347*	-0.275	-0.307	-0.266	-0.12	-0.031	-0.25	-0.308	-0.233	-0.29	-0.205	-0.114	-0.255	0.27	-0.121	0.018
	p-value	0.572	0.491	0.538	0.484	0.542	0.806	0.954	0.543	0.492	0.591	0.555	0.591	0.811	0.528	0.546	0.805	0.952
IL-12p72	Spearman rho	0.157	0.216	0.154	-0.001	-0.049	0.187	0.238	0.205	-0.033	0.112	-0.144	0.243	0.042	0.141	-0.099	0.222	-0.045
	p-value	0.727	0.56	0.724	0.995	0.934	0.647	0.576	0.587	0.957	0.812	0.712	0.563	0.933	0.707	0.81	0.563	0.93
IL-13	Spearman rho	-0.164	-.340*	-0.141	-0.141	-0.108	-0.15	-.326*	-0.227	-0.148	-0.203	-0.172	-0.173	-0.067	0.167	-0.023	-0.104	-0.049
	p-value	0.689	0.489	0.718	0.712	0.806	0.714	0.456	0.578	0.71	0.594	0.672	0.671	0.909	0.686	0.962	0.825	0.927
IL-17A	Spearman rho	0.277	0.148	0.227	0.069	-0.008	.331*	.350*	0.302	.331*	.352*	-0.077	0.219	0.316	0.119	-0.087	-0.004	0.096
	p-value	0.561	0.716	0.573	0.899	0.992	0.487	0.568	0.483	0.5	0.595	0.881	0.575	0.505	0.799	0.846	0.999	0.823
IL-23	Spearman rho	0.041	-0.079	0.023	-0.031	-0.02	-0.035	-0.088	-0.022	-0.182	-0.108	-0.2	-0.035	0.151	-0.134	0.064	-0.06	0.108
	p-value	0.929	0.884	0.966	0.95	0.959	0.952	0.845	0.957	0.665	0.811	0.599	0.955	0.726	0.737	0.912	0.917	0.815
TNFα	Spearman rho	-0.003	0.025	0.006	-0.203	-0.155	0.023	0.099	-0.052	-0.146	-0.046	-0.178	0.049	-0.152	-0.062	0.025	-0.074	-0.024
	p-value	0.996	0.968	0.996	0.587	0.728	0.968	0.811	0.931	0.712	0.93	0.661	0.931	0.728	0.913	0.972	0.891	0.967
* Correlation is significant at the 0.05 level (2-tailed) prior to FDR correction. ** Correlation is significant at the 0.01 level (2-tailed) prior to FDR correction. Note: Bolded numbers represent significance. Inflammatory cytokines were log2 transformed prior to analysis.
