# Supplementary material for: Gut microbiome remodeling and metabolomic profile improves in response to protein pacing with intermittent fasting versus continuous caloric restriction
Source: Nat Commun. 2024 May 28;15:4155. doi: 10.1038/s41467-024-48355-5 (PMC11133430; doi:10.1038/s41467-024-48355-5)
Supplement: Supplementary file 11 — Dataset 8 [file 41467_2024_48355_MOESM11_ESM.xlsx]

## Sheet: Supplemental Data 8
Supplemental Data 8. The percent relative abundance of 213 bacterial species detected in filtered microbiome samples from "High" and "Low" weight loss responders in the IF-P group at baseline and week 8.
Taxonomic Level							High (n = 5)		Low (n = 5)
Kingdom	Phylum	Class	Order	Famiy	Genus	Species	Baseline	Week 8	Baseline	Week 8
Bacteria	Actinobacteria	Actinomycetia	Actinomycetales	Actinomycetaceae	Actinomyces	Actinomyces_oris	0.00436065	0.00807267	0.000779015	0.00116415
Bacteria	Actinobacteria	Actinomycetia	Actinomycetales	Actinomycetaceae	Actinomyces	Actinomyces_SGB17154	0.0168226	0.0270831	0.00791906	0
Bacteria	Actinobacteria	Actinomycetia	Actinomycetales	Actinomycetaceae	Actinomyces	Actinomyces_SGB17157	0.00286191	0.0189116	0.0107551	0.0166121
Bacteria	Actinobacteria	Actinomycetia	Actinomycetales	Actinomycetaceae	Actinomyces	Actinomyces_SGB17168	0.000463978	0.00712278	0.00826997	0.0107352
Bacteria	Actinobacteria	Actinomycetia	Actinomycetales	Actinomycetaceae	Actinomyces	Actinomyces_sp_ICM47	0.0028285	0.0020222	0.026371	0.00611232
Bacteria	Actinobacteria	Coriobacteriia	Eggerthellales	Eggerthellaceae	Adlercreutzia	Adlercreutzia_equolifaciens	1.25048	0.393632	0.986034	0.611013
Bacteria	Firmicutes	Clostridia	Eubacteriales	Oscillospiraceae	Agathobaculum	Agathobaculum_butyriciproducens	0.407529	0.13165	0.37148	0.0680348
Bacteria	Verrucomicrobia	Verrucomicrobiae	Verrucomicrobiales	Akkermansiaceae	Akkermansia	Akkermansia_muciniphila	0.55525	0.388016	0.184901	3.85286
Bacteria	Bacteroidetes	Bacteroidia	Bacteroidales	Rikenellaceae	Alistipes	Alistipes_communis	0.0436894	0.0131825	0.104032	0.0498514
Bacteria	Bacteroidetes	Bacteroidia	Bacteroidales	Rikenellaceae	Alistipes	Alistipes_onderdonkii	0.235058	2.2052	1.02397	1.07694
Bacteria	Bacteroidetes	Bacteroidia	Bacteroidales	Rikenellaceae	Alistipes	Alistipes_putredinis	0.893053	1.33539	0.165455	0.279636
Bacteria	Firmicutes	Erysipelotrichia	Erysipelotrichales	Erysipelotrichaceae	Amedibacillus	Amedibacillus_dolichus	0.0953799	0.00549729	0.0290682	0.00134413
Bacteria	Firmicutes	Erysipelotrichia	Erysipelotrichales	Erysipelotrichaceae	Amedibacterium	Amedibacterium_intestinale	0.31402	0.149535	0.013019	0.0166265
Bacteria	Firmicutes	Clostridia	Eubacteriales	Lachnospiraceae	Anaerobutyricum	Anaerobutyricum_hallii	0.947275	1.16622	1.64572	1.58855
Bacteria	Firmicutes	Clostridia	Eubacteriales	Lachnospiraceae	Anaerobutyricum	Anaerobutyricum_soehngenii	1.2465	0.91757	0.392399	0.61145
Bacteria	Firmicutes	Clostridia	Eubacteriales	Eubacteriaceae	Anaerofustis	Anaerofustis_stercorihominis	0.00328074	0.00980385	0.00854275	0.0233795
Bacteria	Firmicutes	Clostridia	Eubacteriales	Oscillospiraceae	Anaeromassilibacillus	Anaeromassilibacillus_sp_An250	0.0365628	0.223933	0.00987369	0.0595042
Bacteria	Firmicutes	Clostridia	Eubacteriales	Lachnospiraceae	Anaerostipes	Anaerostipes_caccae	0.00157575	0.184662	0.0103869	0.00853444
Bacteria	Firmicutes	Clostridia	Eubacteriales	Lachnospiraceae	Anaerostipes	Anaerostipes_hadrus	3.61309	0.912565	3.18457	1.86105
Bacteria	Firmicutes	Clostridia	Eubacteriales	Oscillospiraceae	Anaerotruncus	Anaerotruncus_colihominis	0.0137153	0.0138025	0.016929	0.0498703
Bacteria	Bacteroidetes	Bacteroidia	Bacteroidales	Bacteroidaceae	Bacteroides	Bacteroides_faecis	0.733783	1.9634	0.108948	0.10379
Bacteria	Bacteroidetes	Bacteroidia	Bacteroidales	Bacteroidaceae	Bacteroides	Bacteroides_fragilis	0.0283054	0.189929	0.664577	0.0380002
Bacteria	Bacteroidetes	Bacteroidia	Bacteroidales	Bacteroidaceae	Bacteroides	Bacteroides_ovatus	0.0921257	0.255787	0.494583	0.45109
Bacteria	Bacteroidetes	Bacteroidia	Bacteroidales	Bacteroidaceae	Bacteroides	Bacteroides_salyersiae	0.108403	0.187718	0.101191	0.0145987
Bacteria	Bacteroidetes	Bacteroidia	Bacteroidales	Bacteroidaceae	Bacteroides	Bacteroides_stercoris	1.3958	0.378926	0.259539	0.082892
Bacteria	Bacteroidetes	Bacteroidia	Bacteroidales	Bacteroidaceae	Bacteroides	Bacteroides_thetaiotaomicron	0.125809	0.0521776	0.0199738	0.0376087
Bacteria	Bacteroidetes	Bacteroidia	Bacteroidales	Bacteroidaceae	Bacteroides	Bacteroides_uniformis	1.42551	3.57965	0.253383	0.665937
Bacteria	Bacteroidetes	Bacteroidia	Bacteroidales	Bacteroidaceae	Bacteroides	Bacteroides_xylanisolvens	0.940612	0.273138	0.000177303	0
Bacteria	Actinobacteria	Actinomycetia	Bifidobacteriales	Bifidobacteriaceae	Bifidobacterium	Bifidobacterium_adolescentis	3.65062	0.318586	0.0443676	0.00106733
Bacteria	Actinobacteria	Actinomycetia	Bifidobacteriales	Bifidobacteriaceae	Bifidobacterium	Bifidobacterium_longum	2.66188	1.63708	2.09385	3.95209
Bacteria	Proteobacteria	Deltaproteobacteria	Desulfovibrionales	Desulfovibrionaceae	Bilophila	Bilophila_wadsworthia	0.0387717	0.0814475	0.1046	0.0202036
Bacteria	Firmicutes	Clostridia	Eubacteriales	Oscillospiraceae	Bittarella	Bittarella_massiliensis	0.00596421	0.00389034	0.0136951	0.00701117
Bacteria	Firmicutes	Clostridia	Eubacteriales	Lachnospiraceae	Blautia	Blautia_argi	0.00557042	0.518641	0.0280347	0.00761264
Bacteria	Firmicutes	Clostridia	Eubacteriales	Lachnospiraceae	Blautia	Blautia_caecimuris	0.458645	1.58753	0.729427	1.08003
Bacteria	Firmicutes	Clostridia	Eubacteriales	Lachnospiraceae	Blautia	Blautia_faecis	0.679218	1.08371	1.46505	1.81757
Bacteria	Firmicutes	Clostridia	Eubacteriales	Lachnospiraceae	Blautia	Blautia_glucerasea	0.116735	0.0383351	0.0619523	0.230919
Bacteria	Firmicutes	Clostridia	Eubacteriales	Lachnospiraceae	Blautia	Blautia_hansenii	1.0303	0.105158	0.08634	0.0720983
Bacteria	Firmicutes	Clostridia	Eubacteriales	Lachnospiraceae	Blautia	Blautia_hydrogenotrophica	0.0595682	0.245571	0.0237593	0.0404488
Bacteria	Firmicutes	Clostridia	Eubacteriales	Lachnospiraceae	Blautia	Blautia_luti	0.117858	0.148619	0.13242	0.326928
Bacteria	Firmicutes	Clostridia	Eubacteriales	Lachnospiraceae	Blautia	Blautia_massiliensis	3.87858	1.11955	2.99532	1.62761
Bacteria	Firmicutes	Clostridia	Eubacteriales	Lachnospiraceae	Blautia	Blautia_obeum	1.55224	1.66288	2.05047	2.05123
Bacteria	Firmicutes	Clostridia	Eubacteriales	Lachnospiraceae	Blautia	Blautia_producta	0.233426	0.849347	0.478785	0.46682
Bacteria	Firmicutes	Clostridia	Eubacteriales	Lachnospiraceae	Blautia	Blautia_SGB4815	0.0692113	0.000733703	0.0692342	0.0554738
Bacteria	Firmicutes	Clostridia	Eubacteriales	Lachnospiraceae	Blautia	Blautia_sp_OF03_15BH	0.0216193	0.0955439	0.0528347	0.0452136
Bacteria	Firmicutes	Clostridia	Eubacteriales	Lachnospiraceae	Blautia	Blautia_wexlerae	6.67493	5.08291	5.59906	5.44343
Bacteria	Firmicutes	Clostridia	Clostridia_unclassified	Clostridia_unclassified	Candidatus_Avimonas	Candidatus_Avimonas_narfia	0.027392	0.0728257	0.0136029	0.0514298
Bacteria	Firmicutes	Clostridia	Clostridiales	Ruminococcaceae	Candidatus_Cibionibacter	Candidatus_Cibionibacter_quicibialis	2.1044	0.16633	1.90956	0.431685
Bacteria	Firmicutes	Clostridia	Clostridia_unclassified	Clostridia_unclassified	Candidatus_Pararuminococcus	Candidatus_Pararuminococcus_gallinarum	0.0177103	0.0015164	0.00321168	0.00132969
Bacteria	Firmicutes	Clostridia	Eubacteriales	Christensenellaceae	Christensenella	Christensenella_hongkongensis	0.00392992	0.00613192	0.00151538	0.00610736
Bacteria	Firmicutes	Clostridia	Clostridia_unclassified	Clostridia_unclassified	Clostridia_unclassified	Clostridia_bacterium	0.190916	0.068395	0	1.61292e-05
Bacteria	Firmicutes	Clostridia	Clostridia_unclassified	Clostridia_unclassified	Clostridia_unclassified	Clostridia_bacterium_UC5_1_1D1	0.0207396	0.0102323	0.0236947	0.00915575
Bacteria	Firmicutes	Clostridia	Eubacteriales	Clostridiaceae	Clostridiaceae_unclassified	Clostridiaceae_bacterium	0.598579	1.26991	0.740241	0.549696
Bacteria	Firmicutes	Clostridia	Eubacteriales	Clostridiaceae	Clostridiaceae_unclassified	Clostridiaceae_bacterium_AF18_31LB	0.0835573	0.0115947	0.0537078	0.014401
Bacteria	Firmicutes	Clostridia	Eubacteriales	Clostridiaceae	Clostridiaceae_unclassified	Clostridiaceae_bacterium_Marseille_Q3526	0.255306	0.33199	0.0425547	0.0142245
Bacteria	Firmicutes	Clostridia	Eubacteriales	Clostridiaceae	Clostridiaceae_unclassified	Clostridiaceae_bacterium_Marseille_Q4143	0.0233998	0.000839349	0.0179872	0.0138591
Bacteria	Firmicutes	Clostridia	Eubacteriales	Eubacteriales_unclassified	Eubacteriales_unclassified	Clostridiales_bacterium	0.106299	0.204044	0.191226	0.0225619
Bacteria	Firmicutes	Clostridia	Eubacteriales	Eubacteriales_unclassified	Eubacteriales_unclassified	Clostridiales_bacterium_Choco116	0.106395	0.0653595	0.0311334	0.00355428
Bacteria	Firmicutes	Clostridia	Eubacteriales	Eubacteriales_unclassified	Eubacteriales_unclassified	Clostridiales_bacterium_KLE1615	0.46739	0.123844	0.47673	0.690284
Bacteria	Firmicutes	Clostridia	Eubacteriales	Eubacteriales_Family_XIII_Incertae_Sedis	Eubacteriales_Family_XIII_Incertae_Sedis_unclassified	Clostridiales_Family_XIII_bacterium_BX16	0.315559	0.389935	0.0916142	0.0738278
Bacteria	Firmicutes	Clostridia	Eubacteriales	Clostridiaceae	Clostridium	Clostridium_butyricum	0.101018	0.0387538	0.0207417	0.0354843
Bacteria	Firmicutes	Clostridia	Eubacteriales	Clostridiaceae	Clostridium	Clostridium_fessum	0.249209	0.0729591	0.174827	0.0929757
Bacteria	Firmicutes	Clostridia	Eubacteriales	Oscillospiraceae	Oscillospiraceae_unclassified	Clostridium_leptum	0.153559	0.614642	0.0449628	0.641942
Bacteria	Firmicutes	Clostridia	Eubacteriales	Clostridiaceae	Clostridium	Clostridium_saudiense	0.168865	0.202934	0.156907	0.0307416
Bacteria	Firmicutes	Clostridia	Eubacteriales	Lachnospiraceae	Lachnoclostridium	Clostridium_scindens	0.0612548	0.00234301	0.107066	0.198562
Bacteria	Firmicutes	Clostridia	Eubacteriales	Clostridiaceae	Clostridium	Clostridium_SGB4750	0.0310435	0.00584941	0.029884	0.00253624
Bacteria	Firmicutes	Clostridia	Eubacteriales	Clostridiaceae	Clostridium	Clostridium_sp_AF20_17LB	0.0375731	0	0.119628	0.0046331
Bacteria	Firmicutes	Clostridia	Eubacteriales	Clostridiaceae	Clostridium	Clostridium_sp_AF34_10BH	0.0823088	0.0635264	0.249562	0.210486
Bacteria	Firmicutes	Clostridia	Eubacteriales	Clostridiaceae	Clostridium	Clostridium_sp_AM22_11AC	0.558304	0.0900281	0.0410397	0.0207091
Bacteria	Firmicutes	Clostridia	Eubacteriales	Clostridiaceae	Clostridium	Clostridium_sp_AM49_4BH	0.0238923	0.00649563	0.0661173	0.16673
Bacteria	Firmicutes	Clostridia	Eubacteriales	Clostridiaceae	Clostridium	Clostridium_sp_AT4	0.70079	0.617337	0.27524	0.0107407
Bacteria	Firmicutes	Clostridia	Eubacteriales	Clostridiaceae	Clostridium	Clostridium_sp_Marseille_P3244	0.0105867	0.0756963	0.000817158	0.0211973
Bacteria	Firmicutes	Erysipelotrichia	Erysipelotrichales	Erysipelotrichaceae	Erysipelatoclostridium	Clostridium_spiroforme	0.0233029	0.0138255	0.0670264	0.0307699
Bacteria	Firmicutes	Clostridia	Eubacteriales	Lachnospiraceae	Lachnoclostridium	Clostridium_symbiosum	0.00430629	0.00994376	0.0187	0.00331506
Bacteria	Actinobacteria	Coriobacteriia	Coriobacteriales	Coriobacteriaceae	Collinsella	Collinsella_aerofaciens	1.34971	0.674219	0.108456	0.12715
Bacteria	Actinobacteria	Coriobacteriia	Coriobacteriales	Coriobacteriaceae	Collinsella	Collinsella_SGB14861	1.44649	6.95869	0.883269	4.22637
Bacteria	Actinobacteria	Coriobacteriia	Coriobacteriales	Coriobacteriaceae	Collinsella	Collinsella_SGB4121	0.0864367	0.10882	0.0677418	0.0788808
Bacteria	Actinobacteria	Coriobacteriia	Coriobacteriales	Coriobacteriaceae	Collinsella	Collinsella_SGB47518	0.0123345	0.0406373	0.00207244	0.00308358
Bacteria	Firmicutes	Clostridia	Eubacteriales	Lachnospiraceae	Coprococcus	Coprococcus_catus	0.144809	0.0893466	0.353471	0.261083
Bacteria	Firmicutes	Clostridia	Eubacteriales	Lachnospiraceae	Coprococcus	Coprococcus_comes	1.41616	0.811911	1.05215	0.600977
Bacteria	Actinobacteria	Actinomycetia	Micrococcales	Microbacteriaceae	Cryobacterium	Cryobacterium_SGB4870	0.202536	0.832549	0.00132091	0.0148343
Bacteria	Firmicutes	Negativicutes	Veillonellales	Veillonellaceae	Dialister	Dialister_hominis	0	0.00165212	0.0791264	0.357927
Bacteria	Firmicutes	Negativicutes	Veillonellales	Veillonellaceae	Dialister	Dialister_invisus	0.604926	0.144344	0.865721	0.42047
Bacteria	Firmicutes	Clostridia	Eubacteriales	Lachnospiraceae	Dorea	Dorea_formicigenerans	0.807282	0.395791	1.07504	0.906838
Bacteria	Firmicutes	Clostridia	Eubacteriales	Lachnospiraceae	Dorea	Dorea_longicatena	2.50599	2.47731	3.39116	2.29945
Bacteria	Firmicutes	Clostridia	Eubacteriales	Lachnospiraceae	Dorea	Dorea_sp_AF36_15AT	0.169874	0.0840968	0.120863	0.0040314
Bacteria	Firmicutes	Clostridia	Eubacteriales	Oscillospiraceae	Dysosmobacter	Dysosmobacter_sp_NSJ_60	0.00809114	0.00075052	0.0623952	0.00993921
Bacteria	Firmicutes	Clostridia	Eubacteriales	Oscillospiraceae	Dysosmobacter	Dysosmobacter_welbionis	0.114246	0.452552	0.32524	0.111089
Bacteria	Actinobacteria	Coriobacteriia	Eggerthellales	Eggerthellaceae	Eggerthella	Eggerthella_lenta	0.177643	0.185723	0.581694	0.438101
Bacteria	Firmicutes	Clostridia	Eubacteriales	Lachnospiraceae	Eisenbergiella	Eisenbergiella_massiliensis	0.0551632	0.0130988	0.0056519	0.0862035
Bacteria	Firmicutes	Clostridia	Eubacteriales	Lachnospiraceae	Eisenbergiella	Eisenbergiella_tayi	0.0387415	0.0523929	0.00462967	0.00917549
Bacteria	Firmicutes	Clostridia	Eubacteriales	Lachnospiraceae	Enterocloster	Enterocloster_bolteae	0.0290836	0.043097	0.0411941	0.012148
Bacteria	Firmicutes	Clostridia	Eubacteriales	Lachnospiraceae	Enterocloster	Enterocloster_citroniae	0.00169789	0.0128317	0.00425167	0.000843139
Bacteria	Firmicutes	Clostridia	Eubacteriales	Lachnospiraceae	Enterocloster	Enterocloster_clostridioformis	0.00657002	0.00217766	0.00722283	0.00141041
Bacteria	Firmicutes	Clostridia	Eubacteriales	Lachnospiraceae	Enterocloster	Enterocloster_lavalensis	0.000885467	0.000950061	0.00693632	0.0433374
Bacteria	Firmicutes	Erysipelotrichia	Erysipelotrichales	Erysipelotrichaceae	Erysipelatoclostridium	Erysipelatoclostridium_ramosum	0.0703212	0.369475	0.177532	0.0828418
Bacteria	Proteobacteria	Gammaproteobacteria	Enterobacterales	Enterobacteriaceae	Escherichia	Escherichia_coli	0.102018	0.0174036	0.0909659	0.00863967
Bacteria	Firmicutes	Clostridia	Eubacteriales	Eubacteriaceae	Eubacterium	Eubacterium_ramulus	0.586304	0.460097	0.681386	0.213071
Bacteria	Firmicutes	Clostridia	Eubacteriales	Lachnospiraceae	Lachnospiraceae_unclassified	Eubacterium_rectale	8.07658	0.527451	12.8254	6.86871
Bacteria	Firmicutes	Clostridia	Eubacteriales	Eubacteriaceae	Eubacterium	Eubacterium_ventriosum	0.551317	0.0280211	1.16622	0.126596
Bacteria	Firmicutes	Clostridia	Eubacteriales	Eubacteriales_unclassified	Evtepia	Evtepia_gabavorous	0.498335	0.713472	0.501861	0.55292
Bacteria	Firmicutes	Erysipelotrichia	Erysipelotrichales	Erysipelotrichaceae	Faecalibacillus	Faecalibacillus_intestinalis	0.913186	0.644687	0.505884	0.168179
Bacteria	Firmicutes	Clostridia	Eubacteriales	Oscillospiraceae	Faecalibacterium	Faecalibacterium_prausnitzii	5.67229	2.33284	4.07496	3.85552
Bacteria	Firmicutes	Clostridia	Eubacteriales	Oscillospiraceae	Faecalibacterium	Faecalibacterium_SGB15346	0.0260599	0.000827319	0.0398923	0.0408134
Bacteria	Firmicutes	Clostridia	Eubacteriales	Lachnospiraceae	Faecalicatena	Faecalicatena_contorta	0	0.0471626	0.00684312	0.0325531
Bacteria	Firmicutes	Clostridia	Eubacteriales	Lachnospiraceae	Faecalicatena	Faecalicatena_fissicatena	0.279388	0.0934771	0.389464	0.033208
Bacteria	Firmicutes	Firmicutes_unclassified	Firmicutes_unclassified	Firmicutes_unclassified	Firmicutes_unclassified	Firmicutes_bacterium_AF16_15	0.16656	0.505857	0.147349	0.775698
Bacteria	Firmicutes	Clostridia	Eubacteriales	Oscillospiraceae	Flavonifractor	Flavonifractor_plautii	0.151444	0.432979	0.250451	0.171847
Bacteria	Firmicutes	Clostridia	Eubacteriales	Lachnospiraceae	Fusicatenibacter	Fusicatenibacter_saccharivorans	2.55753	5.2511	5.17358	13.7195
Bacteria	Firmicutes	Clostridia	Eubacteriales	Eubacteriales_unclassified	Gemmiger	Gemmiger_formicilis	0.308256	0.56494	2.60428	3.21381
Bacteria	Firmicutes	CFGB1011	OFGB1011	FGB1011	GGB2653	GGB2653_SGB3574	0.000954606	0.218322	0.00202999	0.373091
Bacteria	Firmicutes	Clostridia	Eubacteriales	Eubacteriales_Family_XIII_Incertae_Sedis	GGB2980	GGB2980_SGB3962	0.111624	0.224739	0.0165339	0.0306945
Bacteria	Firmicutes	Clostridia	Clostridia_unclassified	Clostridia_unclassified	GGB2982	GGB2982_SGB3964	0.018089	0.0155848	0.0131122	0.00810655
Bacteria	Firmicutes	CFGB14936	OFGB14936	FGB14936	GGB3256	GGB3256_SGB4303	0.00632478	0.828464	0.917899	0.958963
Bacteria	Firmicutes	Clostridia	Clostridia_unclassified	Clostridia_unclassified	GGB3363	GGB3363_SGB4448	0.318718	0	0.102813	0.124945
Bacteria	Firmicutes	Clostridia	Eubacteriales	Peptostreptococcaceae	GGB3444	GGB3444_SGB4594	0.0126919	0.0327333	0.00745211	0.0113082
Bacteria	Firmicutes	Clostridia	Eubacteriales	Lachnospiraceae	GGB3446	GGB3446_SGB4597	0.0335047	0.556905	0.00285601	0.15544
Bacteria	Firmicutes	CFGB75922	OFGB75922	FGB75922	GGB34900	GGB34900_SGB14891	0.0188499	0.00369436	0.00890522	0.00890173
Bacteria	Firmicutes	Clostridia	Eubacteriales	Clostridiaceae	GGB3510	GGB3510_SGB4687	0.0921719	0.0171631	0.00902282	0.050586
Bacteria	Firmicutes	CFGB28775	OFGB28775	FGB28775	GGB3511	GGB3511_SGB4688	0.0306119	0.356727	0.00982212	0.0129487
Bacteria	Firmicutes	Clostridia	Eubacteriales	Lachnospiraceae	GGB3537	GGB3537_SGB4727	0.00727602	0.00961426	0.00563337	0.0280989
Bacteria	Firmicutes	Clostridia	Eubacteriales	Lachnospiraceae	GGB3602	GGB3602_SGB4574	0.217408	0.233518	0.158523	0.483044
Bacteria	Firmicutes	Clostridia	Eubacteriales	Lachnospiraceae	GGB3653	GGB3653_SGB4964	0.0965608	0.0607043	0.295855	0.201678
Bacteria	Actinobacteria	CFGB9287	OFGB9287	FGB9287	GGB37167	GGB37167_SGB62963	0.00357633	0.00182146	3.46648	2.83549
Bacteria	Firmicutes	Clostridia	Eubacteriales	Lachnospiraceae	GGB3746	GGB3746_SGB5089	0.0154356	0.0139945	0.00626443	0.0036955
Bacteria	Firmicutes	CFGB1507	OFGB1507	FGB1507	GGB3819	GGB3819_SGB5184	0.0297622	0.0446706	0.0250838	0.0347347
Bacteria	Firmicutes	Clostridia	Eubacteriales	Oscillospiraceae	GGB38744	GGB38744_SGB14842	0.0385538	1.83688	0.04623	0.957326
Bacteria	Firmicutes	CFGB8822	OFGB8822	FGB8822	GGB42994	GGB42994_SGB4746	0.0589919	0.0360958	0.0331629	0.00565768
Bacteria	Actinobacteria	Coriobacteriia	Eggerthellales	Eggerthellaceae	GGB45432	GGB45432_SGB63101	0.034368	0.0247034	0.0407766	0.0312551
Bacteria	Firmicutes	Clostridia	Eubacteriales	Clostridiaceae	GGB57353	GGB57353_SGB58537	0.0108122	0.121846	0.00527952	0.00297961
Bacteria	Firmicutes	CFGB3004	OFGB3004	FGB3004	GGB58158	GGB58158_SGB79798	0.0010462	0.00386111	0.00160446	0.00678627
Bacteria	Firmicutes	CFGB6261	OFGB6261	FGB6261	GGB74510	GGB74510_SGB47635	0.0702937	0.421962	0.00439229	0.00526181
Bacteria	Firmicutes	Clostridia	Eubacteriales	Lachnospiraceae	GGB79916	GGB79916_SGB4587	0.175421	0.0104137	0.126567	0.0247571
Bacteria	Firmicutes	CFGB76388	OFGB76388	FGB76388	GGB9186	GGB9186_SGB14125	0.0199227	0.0230281	0.00568543	0.0204402
Bacteria	Firmicutes	Clostridia	Eubacteriales	Oscillospiraceae	GGB9453	GGB9453_SGB14844	0.0600314	0.564317	0.0107682	0.0378098
Bacteria	Firmicutes	Clostridia	Eubacteriales	Oscillospiraceae	GGB9453	GGB9453_SGB14845	0.0931937	8.2393	0	0.0951575
Bacteria	Synergistetes	Synergistia	Synergistales	Synergistaceae	GGB9469	GGB9469_SGB14863	0.00926435	0.661125	0	0.0092931
Bacteria	Firmicutes	CFGB3012	OFGB3012	FGB3012	GGB9480	GGB9480_SGB14874	0.560265	0.361329	1.01614	2.16913
Bacteria	Firmicutes	CFGB3070	OFGB3070	FGB3070	GGB9512	GGB9512_SGB14909	0.0605391	0.0550187	0.227498	0.0710551
Bacteria	Firmicutes	Clostridia	Clostridia_unclassified	Clostridia_unclassified	GGB9534	GGB9534_SGB14937	0.0030781	0.00741877	0.00709556	0.00441564
Bacteria	Firmicutes	Clostridia	Eubacteriales	Oscillospiraceae	GGB9635	GGB9635_SGB15106	0.00348231	0.000487692	1.04354	1.14241
Bacteria	Firmicutes	Clostridia	Eubacteriales	Oscillospiraceae	GGB9641	GGB9641_SGB15117	0	0	0.0175983	0.105654
Bacteria	Firmicutes	Clostridia	Eubacteriales	Oscillospiraceae	GGB9699	GGB9699_SGB15216	0.028051	0.17293	0.128773	0.0993393
Bacteria	Firmicutes	Clostridia	Eubacteriales	Oscillospiraceae	GGB9713	GGB9713_SGB15249	0.0922191	0.15035	0.401146	0.269528
Bacteria	Firmicutes	Clostridia	Eubacteriales	Oscillospiraceae	GGB9719	GGB9719_SGB15272	0.00196705	0.152406	0.0103263	0.155254
Bacteria	Firmicutes	Clostridia	Eubacteriales	Oscillospiraceae	GGB9719	GGB9719_SGB15273	0.0495974	0.229194	0.0500363	0
Bacteria	Firmicutes	CFGB3068	OFGB3068	FGB3068	GGB9760	GGB9760_SGB15373	0.0219417	0.0790465	0.103275	0.201313
Bacteria	Actinobacteria	Coriobacteriia	Eggerthellales	Eggerthellaceae	Gordonibacter	Gordonibacter_pamelaeae	0.0251887	0.0491555	0.0243292	0.0651053
Bacteria	Actinobacteria	Coriobacteriia	Eggerthellales	Eggerthellaceae	Gordonibacter	Gordonibacter_urolithinfaciens	0.0357349	0.0569383	0.127988	0.193893
Bacteria	Firmicutes	Erysipelotrichia	Erysipelotrichales	Erysipelotrichaceae	Holdemania	Holdemania_filiformis	0.0429829	0.00665095	0.0311839	0.0228619
Bacteria	Firmicutes	Clostridia	Eubacteriales	Clostridiaceae	Hungatella	Hungatella_hathewayi	0.0136848	0.136511	0.00826042	0.0112926
Bacteria	Firmicutes	Clostridia	Eubacteriales	Oscillospiraceae	Hydrogeniiclostidium	Hydrogeniiclostidium_mannosilyticum	0.0140249	0.0163086	0.00220845	0.0152162
Bacteria	Firmicutes	Clostridia	Eubacteriales	Oscillospiraceae	Hydrogenoanaerobacterium	Hydrogenoanaerobacterium_saccharovorans	0.0134135	0.00391384	0.0143121	0.00704095
Bacteria	Firmicutes	Clostridia	Eubacteriales	Peptostreptococcaceae	Intestinibacter	Intestinibacter_bartlettii	0.0539603	0.0697111	0.28095	0.137921
Bacteria	Firmicutes	Clostridia	Eubacteriales	Eubacteriales_unclassified	Intestinimonas	Intestinimonas_butyriciproducens	0.004964	0.0514492	0.105574	0.014284
Bacteria	Firmicutes	Clostridia	Eubacteriales	Lachnospiraceae	Lachnospira	Lachnospira_eligens	0.203509	0.00684481	0.210682	0.0926588
Bacteria	Firmicutes	Clostridia	Eubacteriales	Lachnospiraceae	Lachnospira	Lachnospira_pectinoschiza	0.860158	0.0291615	0.257076	0.109901
Bacteria	Firmicutes	Clostridia	Eubacteriales	Lachnospiraceae	Lachnospiraceae_unclassified	Lachnospiraceae_bacterium	0.154353	0.224775	0.202271	0.409762
Bacteria	Firmicutes	Clostridia	Eubacteriales	Lachnospiraceae	Lachnospiraceae_unclassified	Lachnospiraceae_bacterium_Marseille_Q4251	0.0209247	0.00810152	0.11244	0.0781617
Bacteria	Firmicutes	Clostridia	Eubacteriales	Lachnospiraceae	Lachnospiraceae_unclassified	Lachnospiraceae_bacterium_NSJ_29	0.0312884	0.0516209	0.0285564	0.0309155
Bacteria	Firmicutes	Clostridia	Eubacteriales	Lachnospiraceae	Lachnotalea	Lachnotalea_sp_AF33_28	0.0141345	0.0122645	0.000163307	0.00204105
Bacteria	Firmicutes	Clostridia	Eubacteriales	Lachnospiraceae	Lacrimispora	Lacrimispora_celerecrescens	1.68368	3.21866	0.999346	3.26862
Bacteria	Firmicutes	Bacilli	Lactobacillales	Streptococcaceae	Lactococcus	Lactococcus_lactis	0.0292025	0.00895386	0.0334164	0.104237
Bacteria	Firmicutes	Clostridia	Eubacteriales	Clostridiaceae	Lactonifactor	Lactonifactor_sp_BIOML_A6	0.00247163	0.00220272	0.00531467	0.00675199
Bacteria	Firmicutes	Clostridia	Clostridiales	Clostridiales_unclassified	Lawsonibacter	Lawsonibacter_asaccharolyticus	0.0702664	0.0679436	0.0954797	0.0493513
Bacteria	Firmicutes	Erysipelotrichia	Erysipelotrichales	Erysipelotrichaceae	Longicatena	Longicatena_caecimuris	0.0954312	0.0843195	0.364584	0.136693
Bacteria	Firmicutes	Clostridia	Eubacteriales	Oscillospiraceae	Massiliimalia	Massiliimalia_timonensis	0.00560007	0.297441	0.00527716	0.0241866
Bacteria	Firmicutes	Clostridia	Eubacteriales	Clostridiaceae	Massilioclostridium	Massilioclostridium_coli	0.0102902	0.0288652	0.0104271	0.026647
Bacteria	Firmicutes	Clostridia	Eubacteriales	Eubacteriales_unclassified	Massilistercora	Massilistercora_timonensis	0.0288169	0.664581	0.0272778	0.0165134
Bacteria	Firmicutes	Clostridia	Eubacteriales	Lachnospiraceae	Mediterraneibacter	Mediterraneibacter_butyricigenes	0.0423465	0.0293505	0.0278187	0.0187177
Bacteria	Firmicutes	Clostridia	Eubacteriales	Lachnospiraceae	Mediterraneibacter	Mediterraneibacter_glycyrrhizinilyticus	0.133175	0.0415328	0.130573	0.0212461
Bacteria	Firmicutes	Clostridia	Eubacteriales	Lachnospiraceae	Mediterraneibacter	Mediterraneibacter_SGB48424	0.00887954	0.00896494	0.00306732	0.0113745
Bacteria	Firmicutes	Negativicutes	Veillonellales	Veillonellaceae	Megasphaera	Megasphaera_massiliensis	0.604614	0.444303	0.675525	0.167298
Bacteria	Euryarchaeota	Methanobacteria	Methanobacteriales	Methanobacteriaceae	Methanobrevibacter	Methanobrevibacter_smithii	0.787303	1.42568	0.00679924	0.00992966
Bacteria	Proteobacteria	Alphaproteobacteria	Hyphomicrobiales	Methylobacteriaceae	Methylobacterium	Methylobacterium_SGB15164	0.0157579	0.0551448	0.000887761	0.0153585
Bacteria	Firmicutes	Clostridia	Eubacteriales	Eubacteriales_Family_XIII_Incertae_Sedis	Mogibacterium	Mogibacterium_diversum	0.00557009	0.0228292	0.00218609	0.00387144
Bacteria	Firmicutes	Clostridia	Eubacteriales	Eubacteriales_Family_XIII_Incertae_Sedis	Mogibacterium	Mogibacterium_sp_BX12	0.064371	0.0303542	0.0742658	0.0494009
Bacteria	Firmicutes	Clostridia	Eubacteriales	Eubacteriales_Family_XIII_Incertae_Sedis	Mogibacterium	Mogibacterium_sp_NSJ_24	0.00263839	0.034422	0.0269824	0.0441786
Bacteria	Firmicutes	Clostridia	Eubacteriales	Oscillospiraceae	Neobittarella	Neobittarella_massiliensis	0.00161719	0.00280884	0.0139063	0.00735842
Bacteria	Thaumarchaeota	Thaumarchaeota_unclassified	Nitrosopumilales	Nitrosopumilaceae	Nitrosopumilus	Nitrosopumilus_SGB14899	0.0274589	0.00191323	0.0045589	0.00956178
Bacteria	Bacteroidetes	Bacteroidia	Bacteroidales	Odoribacteraceae	Odoribacter	Odoribacter_splanchnicus	0.025896	0.0181075	0.0508183	0.0125348
Bacteria	Firmicutes	Clostridia	Eubacteriales	Oscillospiraceae	Oscillospiraceae_unclassified	Oscillospiraceae_bacterium_Marseille_Q3528	0.0360057	0.023023	0.0167482	0.00702549
Bacteria	Bacteroidetes	Bacteroidia	Bacteroidales	Tannerellaceae	Parabacteroides	Parabacteroides_distasonis	0.392717	2.5057	0.45215	0.336923
Bacteria	Bacteroidetes	Bacteroidia	Bacteroidales	Tannerellaceae	Parabacteroides	Parabacteroides_merdae	0.41703	1.41221	0.0234679	0.0262653
Bacteria	Proteobacteria	Betaproteobacteria	Burkholderiales	Sutterellaceae	Parasutterella	Parasutterella_SGB9260	0.0713988	0.100847	0.316438	0.0899393
Bacteria	Firmicutes	Negativicutes	Acidaminococcales	Acidaminococcaceae	Phascolarctobacterium	Phascolarctobacterium_faecium	0.208041	0.303549	0.74305	0.221558
Bacteria	Firmicutes	Negativicutes	Acidaminococcales	Acidaminococcaceae	Phascolarctobacterium	Phascolarctobacterium_SGB4573	0.0268274	0.148062	0.134448	0.185809
Bacteria	Bacteroidetes	Bacteroidia	Bacteroidales	Bacteroidaceae	Phocaeicola	Phocaeicola_vulgatus	3.47857	3.22852	2.3929	0.594314
Bacteria	Firmicutes	Clostridia	Eubacteriales	Oscillospiraceae	Phocea	Phocea_massiliensis	0.000868651	0.00275629	0.00634703	0.00690358
Bacteria	Proteobacteria	Gammaproteobacteria	Chromatiales	Chromatiaceae	Rheinheimera	Rheinheimera_SGB14999	0.0313462	0.0229942	0.0294212	0.0019588
Bacteria	Firmicutes	Clostridia	Eubacteriales	Peptostreptococcaceae	Romboutsia	Romboutsia_timonensis	0.150413	0.133541	0.361561	0.0913875
Bacteria	Firmicutes	Clostridia	Eubacteriales	Lachnospiraceae	Roseburia	Roseburia_faecis	0.400256	0.0177214	0.478494	0.467487
Bacteria	Firmicutes	Clostridia	Eubacteriales	Lachnospiraceae	Roseburia	Roseburia_hominis	0.111394	0.653313	0.105062	0.278643
Bacteria	Firmicutes	Clostridia	Eubacteriales	Lachnospiraceae	Roseburia	Roseburia_intestinalis	0.0325224	0.0209046	0.721313	0.0689797
Bacteria	Firmicutes	Clostridia	Eubacteriales	Lachnospiraceae	Roseburia	Roseburia_inulinivorans	0.757746	0.128732	0.16973	0.0116765
Bacteria	Firmicutes	Clostridia	Eubacteriales	Lachnospiraceae	Roseburia	Roseburia_sp_AF02_12	0.00510657	0.00750148	0.0107466	0.0209302
Bacteria	Firmicutes	Clostridia	Eubacteriales	Oscillospiraceae	Ruminococcus	Ruminococcus_bicirculans	0.999462	0.267265	0.752227	1.20816
Bacteria	Firmicutes	Clostridia	Eubacteriales	Oscillospiraceae	Ruminococcus	Ruminococcus_bromii	7.30021	1.45725	3.87417	3.19858
Bacteria	Firmicutes	Clostridia	Eubacteriales	Lachnospiraceae	Mediterraneibacter	Ruminococcus_gnavus	1.19297	1.2023	0.987995	0.285211
Bacteria	Firmicutes	Clostridia	Eubacteriales	Lachnospiraceae	Mediterraneibacter	Ruminococcus_lactaris	0.364863	0.00917848	0.727413	0.173817
Bacteria	Firmicutes	Clostridia	Eubacteriales	Lachnospiraceae	Mediterraneibacter	Ruminococcus_torques	2.883	3.16576	4.19206	2.83488
Bacteria	Firmicutes	Clostridia	Eubacteriales	Oscillospiraceae	Ruthenibacterium	Ruthenibacterium_lactatiformans	0.556566	0.659163	0.112465	0.902777
Bacteria	Firmicutes	Clostridia	Eubacteriales	Lachnospiraceae	Sellimonas	Sellimonas_intestinalis	0.127161	0.227956	0.210675	0.205099
Bacteria	Firmicutes	Clostridia	Eubacteriales	Oscillospiraceae	Solibaculum	Solibaculum_mannosilyticum	0.00289628	0.00217368	0.00464557	0.00745377
Bacteria	Firmicutes	Bacilli	Lactobacillales	Streptococcaceae	Streptococcus	Streptococcus_australis	0.00454068	0.00581043	0.0109328	0.00280657
Bacteria	Firmicutes	Bacilli	Lactobacillales	Streptococcaceae	Streptococcus	Streptococcus_mitis	0.00483738	0.00288982	0.0324318	0.00460384
Bacteria	Firmicutes	Bacilli	Lactobacillales	Streptococcaceae	Streptococcus	Streptococcus_parasanguinis	0.0528045	0.0956206	0.128228	0.0187631
Bacteria	Firmicutes	Bacilli	Lactobacillales	Streptococcaceae	Streptococcus	Streptococcus_salivarius	0.112945	0.0206464	0.465191	0.0485861
Bacteria	Firmicutes	Bacilli	Lactobacillales	Streptococcaceae	Streptococcus	Streptococcus_SGB14888	0.0228322	0.0207519	0.00796254	0.020772
Bacteria	Firmicutes	Bacilli	Lactobacillales	Streptococcaceae	Streptococcus	Streptococcus_thermophilus	0.183492	1.14871	1.11601	0.477979
Bacteria	Firmicutes	Erysipelotrichia	Erysipelotrichales	Turicibacteraceae	Turicibacter	Turicibacter_bilis	0.0214462	0.00636996	0.152011	0.0304298
Bacteria	Firmicutes	Clostridia	Eubacteriales	Lachnospiraceae	Tyzzerella	Tyzzerella_nexilis	0.338419	0.288905	0.00377868	0.00248583
Bacteria	Firmicutes	Clostridia	Eubacteriales	Oscillospiraceae	Vescimonas	Vescimonas_coprocola	0.131472	0.198317	0.0309731	0.0875736
