# Supplementary material for: Gut microbiome remodeling and metabolomic profile improves in response to protein pacing with intermittent fasting versus continuous caloric restriction
Source: Nat Commun. 2024 May 28;15:4155. doi: 10.1038/s41467-024-48355-5 (PMC11133430; doi:10.1038/s41467-024-48355-5)
Supplement: Supplementary file 12 — Dataset 9 [file 41467_2024_48355_MOESM12_ESM.xlsx]

## Sheet: Supplemental Data 9
Supplemental Data 9. Log2 fold-change calculated from targeted gas chromatography-mass spectrometry (GC-MS) measurement of fecal short-chain fatty acids (SCFAs) over the study duration for high and low weight loss responders in the IF-P group at baseline and week 8.
High (n = 5)					Low (n = 5)
Acetate	Propionate	Butyrate	Valerate		Acetate	Propionate	Butyrate	Valerate
0.0134868	0.0216381	0.00547519	0.0042761		0.0533753	0.0754947	0.0190146	0.0182001
-0.0111953	-0.00939924	-0.00336622	-0.00491297		0.312471	-0.319184	0.00258117	-0.0918462
0.143485	0.0133236	0.109005	0.233745		-0.00543449	-0.0024328	-0.00128493	-0.00271298
-0.00818831	-0.00375839	-0.00214754	-0.00388977		-0.0481149	-0.474769	0.0824577	-0.025735
-0.0614763	-0.0628231	-0.0209874	-0.0241997		1.75856	0.886723	0.423921	0.347205
