# Supplementary material for: Gut microbiome remodeling and metabolomic profile improves in response to protein pacing with intermittent fasting versus continuous caloric restriction
Source: Nat Commun. 2024 May 28;15:4155. doi: 10.1038/s41467-024-48355-5 (PMC11133430; doi:10.1038/s41467-024-48355-5)
Supplement: Supplementary file 13 — Dataset 10 [file 41467_2024_48355_MOESM13_ESM.xlsx]

## Sheet: Supplemental Data 10
Supplemental Data 10. The percent relative abundance of 275 estimated metabolic pathways detected in filtered microbiome samples from "High" and "Low" weight loss responders in the IF-P group at baseline and week 8. Pathway abundance displayed in descending order.
	High (n = 5)		Low (n = 5)
MetaCyc Metabolic Pathway	Baseline	Week 8	Baseline	Week 8
PWY-7238: sucrose biosynthesis II	1.62403	1.50867	1.64083	1.70084
GLYCOGENSYNTH-PWY: glycogen biosynthesis I (from ADP-D-Glucose)	1.41802	1.37092	1.40102	1.43867
PWY-1042: glycolysis IV	1.33574	1.28836	1.37377	1.38776
PWY-5941: glycogen degradation II	1.28823	1.17622	1.34491	1.48505
VALSYN-PWY: L-valine biosynthesis	1.26795	1.20658	1.20437	1.20107
PWY-6163: chorismate biosynthesis from 3-dehydroquinate	1.23013	1.15684	1.20241	1.26351
PWY-7221: guanosine ribonucleotides de novo biosynthesis	1.1532	1.2534	1.14951	1.22256
PWY-6609: adenine and adenosine salvage III	1.07605	1.19918	1.21508	1.28288
PWY-6386: UDP-N-acetylmuramoyl-pentapeptide biosynthesis II (lysine-containing)	1.17291	1.18663	1.1652	1.23323
PWY-5686: UMP biosynthesis I	1.17425	1.22998	1.12921	1.16797
PWY-7790: UMP biosynthesis II	1.17425	1.22998	1.12921	1.16797
PWY-7791: UMP biosynthesis III	1.17425	1.22998	1.12921	1.16797
ARO-PWY: chorismate biosynthesis I	1.19486	1.10867	1.15387	1.22619
PWY-6387: UDP-N-acetylmuramoyl-pentapeptide biosynthesis I (meso-diaminopimelate containing)	1.13807	1.15882	1.12347	1.1902
PEPTIDOGLYCANSYN-PWY: peptidoglycan biosynthesis I (meso-diaminopimelate containing)	1.12358	1.16651	1.10084	1.18835
PWY-6122: 5-aminoimidazole ribonucleotide biosynthesis II	1.13129	1.14737	1.08197	1.14488
PWY-6277: superpathway of 5-aminoimidazole ribonucleotide biosynthesis	1.13129	1.14737	1.08197	1.14488
ARGSYNBSUB-PWY: L-arginine biosynthesis II (acetyl cycle)	1.09575	1.12257	1.09081	1.19004
DTDPRHAMSYN-PWY: dTDP-&beta;-L-rhamnose biosynthesis	1.08422	1.0935	1.11795	1.15561
ILEUSYN-PWY: L-isoleucine biosynthesis I (from threonine)	1.12247	1.08075	1.10892	1.1227
COMPLETE-ARO-PWY: superpathway of aromatic amino acid biosynthesis	1.116	1.03569	1.09637	1.16603
ARGSYN-PWY: L-arginine biosynthesis I (via L-ornithine)	1.07764	1.10851	1.06105	1.16166
NONMEVIPP-PWY: methylerythritol phosphate pathway I	1.09878	1.08042	1.07205	1.14267
PWY-6121: 5-aminoimidazole ribonucleotide biosynthesis I	1.09013	1.1133	1.06911	1.09867
ANAGLYCOLYSIS-PWY: glycolysis III (from glucose)	1.05006	1.07106	1.09685	1.14187
PWY-6151: S-adenosyl-L-methionine salvage I	1.08878	1.06059	1.03578	1.11353
TRNA-CHARGING-PWY: tRNA charging	1.03135	1.09786	1.04055	1.10028
PWY-6385: peptidoglycan biosynthesis III (mycobacteria)	1.0488	1.05018	1.06295	1.10561
CALVIN-PWY: Calvin-Benson-Bassham cycle	1.03483	0.995897	1.09564	1.12074
BRANCHED-CHAIN-AA-SYN-PWY: superpathway of branched chain amino acid biosynthesis	1.06177	1.03675	1.04809	1.06881
PWY-7953: UDP-N-acetylmuramoyl-pentapeptide biosynthesis III (meso-diaminopimelate containing)	1.02799	1.01461	1.04735	1.08786
PWY66-429: fatty acid biosynthesis initiation (mitochondria)	1.00061	1.12239	0.976511	0.99078
PWY0-1296: purine ribonucleosides degradation	0.931058	0.954651	1.07134	1.13124
PWY-5103: L-isoleucine biosynthesis III	1.02575	0.988465	1.02026	1.03809
PWY-5097: L-lysine biosynthesis VI	0.999787	1.00347	0.9611	1.02323
PWY0-1319: CDP-diacylglycerol biosynthesis II	0.943558	1.01925	0.995741	1.0045
PWY-5667: CDP-diacylglycerol biosynthesis I	0.943558	1.01925	0.995702	1.0045
GLUTORN-PWY: L-ornithine biosynthesis I	0.966665	0.96789	0.953703	1.03314
PWY-3841: folate transformations II (plants)	0.949039	1.01339	0.961796	0.984237
PWY-8178: pentose phosphate pathway (non-oxidative branch) II	0.907678	0.863229	1.02339	1.09841
COA-PWY-1: superpathway of coenzyme A biosynthesis III (mammals)	0.992085	0.918493	0.968377	1.01195
PWY-6700: queuosine biosynthesis I (de novo)	0.929727	0.939193	0.901152	0.938928
COA-PWY: coenzyme A biosynthesis I (prokaryotic)	0.932076	0.852462	0.914541	0.956939
NONOXIPENT-PWY: pentose phosphate pathway (non-oxidative branch) I	0.829893	0.799927	0.954114	1.05591
PWY-7851: coenzyme A biosynthesis II (eukaryotic)	0.926179	0.847826	0.906231	0.929337
PWY-7111: pyruvate fermentation to isobutanol (engineered)	0.926409	0.908073	0.904146	0.849187
PWY-2942: L-lysine biosynthesis III	0.867319	0.90637	0.842361	0.883611
HISTSYN-PWY: L-histidine biosynthesis	0.891897	0.969252	0.800888	0.813574
PWY-724: superpathway of L-lysine, L-threonine and L-methionine biosynthesis II	0.874539	0.864582	0.850903	0.880263
PWY-7560: methylerythritol phosphate pathway II	0.811768	0.825817	0.863924	0.942818
1CMET2-PWY: folate transformations III (E. coli)	0.849111	0.849587	0.87278	0.864216
PWY-6317: D-galactose degradation I (Leloir pathway)	0.81642	0.791268	0.84689	0.886461
PWY-7357: thiamine phosphate formation from pyrithiamine and oxythiamine (yeast)	0.797915	0.678597	0.85528	0.845192
PWY-7977: L-methionine biosynthesis IV	0.763093	0.776813	0.769894	0.81368
PWY-6123: inosine-5-phosphate biosynthesis I	0.794626	0.783656	0.750848	0.732774
P41-PWY: pyruvate fermentation to acetate and (S)-lactate I	0.71602	0.713523	0.792661	0.79546
PWY-5100: pyruvate fermentation to acetate and lactate II	0.71602	0.713523	0.792661	0.79546
PWY-5695: inosine 5-phosphate degradation	0.732846	0.806617	0.748555	0.715715
PWY-3001: superpathway of L-isoleucine biosynthesis I	0.732963	0.717972	0.747682	0.725616
HSERMETANA-PWY: L-methionine biosynthesis III	0.697687	0.682136	0.724273	0.819719
PANTOSYN-PWY: superpathway of coenzyme A biosynthesis I (bacteria)	0.766322	0.69608	0.754536	0.694002
PWY-6124: inosine-5-phosphate biosynthesis II	0.742901	0.727453	0.703017	0.676914
PWY-6823: molybdopterin biosynthesis	0.679835	0.612322	0.729784	0.717078
THRESYN-PWY: superpathway of L-threonine biosynthesis	0.711505	0.685083	0.681595	0.636956
SER-GLYSYN-PWY: superpathway of L-serine and glycine biosynthesis I	0.659105	0.648397	0.646727	0.689607
PYRIDNUCSYN-PWY: NAD de novo biosynthesis I (from aspartate)	0.655402	0.631105	0.676174	0.630896
PWY-7199: pyrimidine deoxyribonucleosides salvage	0.601166	0.698005	0.623155	0.659008
PWY-7400: L-arginine biosynthesis IV (archaebacteria)	0.566567	0.719754	0.635373	0.654288
PANTO-PWY: phosphopantothenate biosynthesis I	0.680166	0.618005	0.671747	0.595532
RIBOSYN2-PWY: flavin biosynthesis I (bacteria and plants)	0.707382	0.57623	0.647342	0.558259
PWY-6936: seleno-amino acid biosynthesis (plants)	0.540155	0.522833	0.654734	0.642946
PWY0-1586: peptidoglycan maturation (meso-diaminopimelate containing)	0.668796	0.59709	0.56428	0.466666
PWY-7237: myo-, chiro- and scyllo-inositol degradation	0.54636	0.536649	0.620587	0.4937
OANTIGEN-PWY: O-antigen building blocks biosynthesis (E. coli)	0.547352	0.496807	0.607243	0.544406
PWY-7229: superpathway of adenosine nucleotides de novo biosynthesis I	0.528985	0.586783	0.520461	0.43516
GLUCOSE1PMETAB-PWY: glucose and glucose-1-phosphate degradation	0.418702	0.268755	0.555936	0.776467
COBALSYN-PWY: superpathway of adenosylcobalamin salvage from cobinamide I	0.459252	0.371128	0.506658	0.500304
PWY-841: superpathway of purine nucleotides de novo biosynthesis I	0.466284	0.5028	0.454509	0.37715
PWY-6897: thiamine diphosphate salvage II	0.476593	0.405086	0.474306	0.380175
UDPNAGSYN-PWY: UDP-N-acetyl-D-glucosamine biosynthesis I	0.436533	0.371033	0.471723	0.394874
THISYNARA-PWY: superpathway of thiamine diphosphate biosynthesis III (eukaryotes)	0.463346	0.323819	0.479146	0.395609
PWY-6703: preQ0 biosynthesis	0.437515	0.433927	0.394056	0.342704
PWY-5188: tetrapyrrole biosynthesis I (from glutamate)	0.430799	0.360083	0.399629	0.415563
ASPASN-PWY: superpathway of L-aspartate and L-asparagine biosynthesis	0.407196	0.39658	0.410974	0.356391
PWY-6628: superpathway of L-phenylalanine biosynthesis	0.439721	0.346602	0.390233	0.385261
PWY-6126: superpathway of adenosine nucleotides de novo biosynthesis II	0.405862	0.45412	0.38862	0.30813
PWY-I9: L-cysteine biosynthesis VI (from L-methionine)	0.409837	0.23489	0.420374	0.480633
PHOSLIPSYN-PWY: superpathway of phospholipid biosynthesis I (bacteria)	0.268707	0.388918	0.373389	0.503515
ANAEROFRUCAT-PWY: homolactic fermentation	0.365431	0.429059	0.342868	0.356429
GLYCOLYSIS: glycolysis I (from glucose 6-phosphate)	0.347579	0.419768	0.345026	0.342542
METH-ACETATE-PWY: methanogenesis from acetate	0.304965	0.35292	0.323493	0.442099
GLUCONEO-PWY: gluconeogenesis I	0.318721	0.398202	0.341626	0.347647
PWY-7228: superpathway of guanosine nucleotides de novo biosynthesis I	0.358852	0.405504	0.344801	0.269695
PWY-6731: starch degradation III	0.319767	0.422249	0.257433	0.370752
PWY-7328: superpathway of UDP-glucose-derived O-antigen building blocks biosynthesis	0.292235	0.343489	0.341924	0.313271
PWY-5484: glycolysis II (from fructose 6-phosphate)	0.31773	0.375881	0.287101	0.299829
PWY-5973: cis-vaccenate biosynthesis	0.323425	0.408807	0.262326	0.279687
PWY-6901: superpathway of glucose and xylose degradation	0.357097	0.368875	0.258487	0.250364
PWY0-162: superpathway of pyrimidine ribonucleotides de novo biosynthesis	0.348174	0.278814	0.285799	0.308016
PWY-1861: formaldehyde assimilation II (assimilatory RuMP Cycle)	0.320773	0.280866	0.319966	0.281003
RHAMCAT-PWY: L-rhamnose degradation I	0.327994	0.355237	0.245707	0.268002
PWY-6125: superpathway of guanosine nucleotides de novo biosynthesis II	0.311136	0.351815	0.293861	0.224755
PWY-7208: superpathway of pyrimidine nucleobases salvage	0.306595	0.333462	0.286484	0.221544
PWY-702: L-methionine biosynthesis II	0.293214	0.203551	0.3092	0.314036
COLANSYN-PWY: colanic acid building blocks biosynthesis	0.267092	0.288394	0.285595	0.278083
PWY4FS-7: phosphatidylglycerol biosynthesis I (plastidic)	0.188588	0.27915	0.266776	0.383526
PWY4FS-8: phosphatidylglycerol biosynthesis II (non-plastidic)	0.188588	0.27915	0.266776	0.383526
PENTOSE-P-PWY: pentose phosphate pathway	0.32321	0.339793	0.219527	0.229713
PWY-7663: gondoate biosynthesis (anaerobic)	0.280251	0.359423	0.227476	0.237325
FERMENTATION-PWY: mixed acid fermentation	0.215211	0.28657	0.279983	0.296641
PWY-5384: sucrose degradation IV (sucrose phosphorylase)	0.335639	0.172403	0.303424	0.251544
PWY-6608: guanosine nucleotides degradation III	0.249824	0.231874	0.280673	0.288903
PWY-8187: L-arginine degradation XIII (reductive Stickland reaction)	0.317419	0.317033	0.221174	0.193256
PWY-6470: peptidoglycan biosynthesis V (&beta;-lactam resistance)	0.224112	0.277396	0.272885	0.228886
PWY-5154: L-arginine biosynthesis III (via N-acetyl-L-citrulline)	0.267648	0.307682	0.253518	0.166566
PWY-7282: 4-amino-2-methyl-5-diphosphomethylpyrimidine biosynthesis II	0.26671	0.278332	0.195573	0.252657
PWY-5659: GDP-mannose biosynthesis	0.235953	0.244348	0.265874	0.240617
GLCMANNANAUT-PWY: superpathway of N-acetylglucosamine, N-acetylmannosamine and N-acetylneuraminate degradation	0.294892	0.295052	0.210365	0.183658
PWY66-409: superpathway of purine nucleotide salvage	0.187573	0.252381	0.29748	0.237722
PWY-621: sucrose degradation III (sucrose invertase)	0.282663	0.167475	0.301344	0.222317
PWY-2941: L-lysine biosynthesis II	0.2681	0.327683	0.221234	0.134357
PWY-6353: purine nucleotides degradation II (aerobic)	0.236496	0.142867	0.300741	0.208908
PWY-5121: superpathway of geranylgeranyl diphosphate biosynthesis II (via MEP)	0.251061	0.22455	0.237007	0.16628
DAPLYSINESYN-PWY: L-lysine biosynthesis I	0.293975	0.137711	0.193758	0.248791
PWY0-1061: superpathway of L-alanine biosynthesis	0.270481	0.0610921	0.299909	0.235401
PWY-6630: superpathway of L-tyrosine biosynthesis	0.223572	0.179603	0.271461	0.16775
PWY-622: starch biosynthesis	0.213952	0.144316	0.182781	0.299455
P164-PWY: purine nucleobases degradation I (anaerobic)	0.216164	0.195593	0.217885	0.207317
PWY-7220: adenosine deoxyribonucleotides de novo biosynthesis II	0.22067	0.254508	0.20561	0.152771
PWY-7222: guanosine deoxyribonucleotides de novo biosynthesis II	0.22067	0.254508	0.20561	0.152771
PWY-7345: superpathway of anaerobic sucrose degradation	0.221832	0.264528	0.177576	0.155469
PWY-6147: 6-hydroxymethyl-dihydropterin diphosphate biosynthesis I	0.198127	0.334211	0.162808	0.102898
PWY-6895: superpathway of thiamine diphosphate biosynthesis II	0.165999	0.210079	0.184478	0.233589
CITRULBIO-PWY: L-citrulline biosynthesis	0.215719	0.343208	0.116139	0.105077
PWY-6292: superpathway of L-cysteine biosynthesis (mammalian)	0.165693	0.150498	0.177425	0.23318
PWY-7197: pyrimidine deoxyribonucleotide phosphorylation	0.18939	0.220452	0.177864	0.137111
PWY-6902: chitin degradation II (Vibrio)	0.107406	0.2137	0.131794	0.269153
PWY66-399: gluconeogenesis III	0.137897	0.255851	0.124233	0.190973
PWY-7761: NAD salvage pathway II (PNC IV cycle)	0.159586	0.17536	0.198261	0.166826
GLYCOCAT-PWY: glycogen degradation I	0.149929	0.209568	0.174342	0.15921
PWY-7383: anaerobic energy metabolism (invertebrates, cytosol)	0.121686	0.227096	0.117446	0.224831
PWY-4984: urea cycle	0.184783	0.306717	0.0984409	0.0890888
PWY-7234: inosine-5-phosphate biosynthesis III	0.178708	0.179086	0.170468	0.14933
PWY-7323: superpathway of GDP-mannose-derived O-antigen building blocks biosynthesis	0.171559	0.167417	0.155207	0.166576
PWY-4041: &gamma;-glutamyl cycle	0.152957	0.142783	0.175129	0.180234
PWY-7198: pyrimidine deoxyribonucleotides de novo biosynthesis IV	0.176919	0.165686	0.139696	0.160505
PWY0-1297: superpathway of purine deoxyribonucleosides degradation	0.101965	0.127941	0.241298	0.165319
PWY-7117: C4 photosynthetic carbon assimilation cycle, PEPCK type	0.176424	0.110439	0.170171	0.173983
PWY-6549: L-glutamine biosynthesis III	0.143291	0.147927	0.155229	0.181715
P441-PWY: superpathway of N-acetylneuraminate degradation	0.152453	0.194915	0.140331	0.12581
PWY0-845: superpathway of pyridoxal 5-phosphate biosynthesis and salvage	0.150769	0.221969	0.0889646	0.14624
PWY-241: C4 photosynthetic carbon assimilation cycle, NADP-ME type	0.157001	0.105481	0.164343	0.181036
PWY-5676: acetyl-CoA fermentation to butanoate II	0.163384	0.104704	0.196007	0.143542
P461-PWY: hexitol fermentation to lactate, formate, ethanol and acetate	0.168572	0.0919208	0.196169	0.123383
SALVADEHYPOX-PWY: adenosine nucleotides degradation II	0.161426	0.0810077	0.20968	0.125942
HISDEG-PWY: L-histidine degradation I	0.149884	0.241589	0.0979222	0.071123
PWY-8004: Entner-Doudoroff pathway I	0.143564	0.175148	0.124828	0.114262
FASYN-ELONG-PWY: fatty acid elongation -- saturated	0.145276	0.155	0.125248	0.127836
PWY-5989: stearate biosynthesis II (bacteria and plants)	0.127647	0.12874	0.140512	0.140965
LACTOSECAT-PWY: lactose and galactose degradation I	0.154735	0.133159	0.130309	0.1163
PWY-7456: &beta;-(1,4)-mannan degradation	0.148695	0.145349	0.119679	0.115794
GLYCOLYSIS-E-D: superpathway of glycolysis and the Entner-Doudoroff pathway	0.143929	0.192395	0.0991864	0.0899556
PWY-7664: oleate biosynthesis IV (anaerobic)	0.138166	0.144402	0.119019	0.122326
PWY-6606: guanosine nucleotides degradation II	0.139646	0.0763128	0.181515	0.121956
PWY0-1479: tRNA processing	0.122229	0.0962529	0.137574	0.157827
ARGININE-SYN4-PWY: L-ornithine biosynthesis II	0.172801	0.199786	0.0830999	0.0535619
BIOTIN-BIOSYNTHESIS-PWY: biotin biosynthesis I	0.139247	0.144486	0.119064	0.102519
PWY0-862: (5Z)-dodecenoate biosynthesis I	0.130082	0.132476	0.111896	0.115846
PWY-6282: palmitoleate biosynthesis I (from (5Z)-dodec-5-enoate)	0.124429	0.129733	0.112548	0.110807
PWY-6519: 8-amino-7-oxononanoate biosynthesis I	0.129938	0.137947	0.111134	0.0971726
PYRIDOXSYN-PWY: pyridoxal 5-phosphate biosynthesis I	0.116932	0.182203	0.0647162	0.1057
PWY-6168: flavin biosynthesis III (fungi)	0.142025	0.201341	0.0758722	0.048435
PWY-5971: palmitate biosynthesis (type II fatty acid synthase)	0.127165	0.11999	0.125009	0.0946793
PWY-7115: C4 photosynthetic carbon assimilation cycle, NAD-ME type	0.147876	0.0533074	0.128821	0.134041
GOLPDLCAT-PWY: superpathway of glycerol degradation to 1,3-propanediol	0.112736	0.113495	0.127291	0.109727
PWY-6969: TCA cycle V (2-oxoglutarate synthase)	0.0987185	0.120693	0.0964917	0.144459
PWY-5913: partial TCA cycle (obligate autotrophs)	0.0965554	0.0865361	0.128546	0.145753
PPGPPMET-PWY: ppGpp metabolism	0.14225	0.0763039	0.133616	0.101502
POLYISOPRENSYN-PWY: polyisoprenoid biosynthesis (E. coli)	0.128455	0.126664	0.134143	0.0634197
PWY-5030: L-histidine degradation III	0.124798	0.188366	0.0859486	0.0522573
PWY-7392: taxadiene biosynthesis (engineered)	0.141372	0.150428	0.114445	0.0434877
PWY-7013: (S)-propane-1,2-diol degradation	0.101077	0.112514	0.103861	0.123299
GLUCUROCAT-PWY: superpathway of &beta;-D-glucuronosides degradation	0.112516	0.0802287	0.111754	0.128009
P124-PWY: Bifidobacterium shunt	0.179161	0.0712266	0.0575226	0.117074
PWY-5505: L-glutamate and L-glutamine biosynthesis	0.129416	0.128057	0.0967957	0.0634054
ARG+POLYAMINE-SYN: superpathway of arginine and polyamine biosynthesis	0.0944892	0.0871942	0.131328	0.0917299
PWY-6305: superpathway of putrescine biosynthesis	0.118251	0.140807	0.0788874	0.0639926
PWY-8131: 5-deoxyadenosine degradation II	0.0833434	0.116751	0.107744	0.0918409
PWY-6590: superpathway of Clostridium acetobutylicum acidogenic fermentation	0.0796681	0.0816433	0.127566	0.0919994
PWY-7356: thiamine diphosphate salvage IV (yeast)	0.124764	0.0744711	0.0948346	0.0852769
FUC-RHAMCAT-PWY: superpathway of fucose and rhamnose degradation	0.097992	0.087149	0.101086	0.0685748
PWY-7242: D-fructuronate degradation	0.093685	0.0579806	0.0892232	0.0957118
PWY-1269: CMP-3-deoxy-D-manno-octulosonate biosynthesis	0.0936297	0.121222	0.0728336	0.0473008
FOLSYN-PWY: superpathway of tetrahydrofolate biosynthesis and salvage	0.0934641	0.0660206	0.110403	0.0574041
PWY0-1477: ethanolamine utilization	0.0506166	0.123785	0.0834947	0.0648176
FUCCAT-PWY: fucose degradation	0.0705825	0.0653028	0.0713023	0.114515
P185-PWY: formaldehyde assimilation III (dihydroxyacetone cycle)	0.0891618	0.0710369	0.0875525	0.0739212
GALACTUROCAT-PWY: D-galacturonate degradation I	0.087011	0.0590693	0.0768813	0.0911751
PWY0-1261: anhydromuropeptides recycling I	0.0778672	0.111308	0.0680688	0.0509477
CENTFERM-PWY: pyruvate fermentation to butanoate	0.0614904	0.0633603	0.100177	0.0713725
PWY-6507: 4-deoxy-L-threo-hex-4-enopyranuronate degradation	0.0839013	0.0525612	0.0706307	0.0812212
PWY1ZNC-1: assimilatory sulfate reduction IV	0.0742493	0.0464826	0.0741406	0.0600804
PWY-5981: CDP-diacylglycerol biosynthesis III	0.0318491	0.0501976	0.0510351	0.118767
PWY-6859: all-trans-farnesol biosynthesis	0.0739367	0.0766209	0.0657237	0.0290389
PWY-6284: superpathway of unsaturated fatty acids biosynthesis (E. coli)	0.0619941	0.0388542	0.082115	0.0579102
PYRIDNUCSAL-PWY: NAD salvage pathway I (PNC VI cycle)	0.070896	0.0503049	0.0742429	0.0431597
PWY-5345: superpathway of L-methionine biosynthesis (by sulfhydrylation)	0.0620474	0.0630468	0.0808207	0.0295734
PWY3O-4107: NAD salvage pathway V (PNC V cycle)	0.0799042	0.0476148	0.0670579	0.0370135
PWY-6612: superpathway of tetrahydrofolate biosynthesis	0.0646406	0.0451663	0.0769205	0.0394341
POLYAMSYN-PWY: superpathway of polyamine biosynthesis I	0.052797	0.0465638	0.073728	0.0495203
PWY-7211: superpathway of pyrimidine deoxyribonucleotides de novo biosynthesis	0.0690214	0.0889065	0.0283534	0.0346963
PWY0-781: aspartate superpathway	0.0600393	0.0458328	0.0766493	0.0333011
PWY-5367: petroselinate biosynthesis	0.0382528	0.0203127	0.0897574	0.0642526
NAGLIPASYN-PWY: lipid IVA biosynthesis (E. coli)	0.0633951	0.0876897	0.0303035	0.0291771
PWY-8073: lipid IVA biosynthesis (P. putida)	0.0633951	0.0876897	0.0303035	0.0291771
P4-PWY: superpathway of L-lysine, L-threonine and L-methionine biosynthesis I	0.0571337	0.0435101	0.0728719	0.0315763
PWY-7315: dTDP-N-acetylthomosamine biosynthesis	0.0696768	0.0268349	0.0682625	0.0354292
PWY0-1298: superpathway of pyrimidine deoxyribonucleosides degradation	0.0554463	0.055107	0.0617845	0.0274912
SULFATE-CYS-PWY: superpathway of sulfate assimilation and cysteine biosynthesis	0.0521456	0.0533517	0.0682092	0.0243802
PWY-5005: biotin biosynthesis II	0.0401818	0.0288536	0.0749274	0.0502255
FASYN-INITIAL-PWY: superpathway of fatty acid biosynthesis initiation (E. coli)	0.0490937	0.0342841	0.0312608	0.0700982
PWY-7184: pyrimidine deoxyribonucleotides de novo biosynthesis I	0.0435981	0.087933	0.0158612	0.020283
RUMP-PWY: formaldehyde oxidation I	0.0443177	0.0634257	0.0322663	0.02725
PWY-6545: pyrimidine deoxyribonucleotides de novo biosynthesis III	0.0431534	0.0867195	0.0158269	0.0202062
MET-SAM-PWY: superpathway of S-adenosyl-L-methionine biosynthesis	0.0428905	0.0316023	0.0685151	0.0198312
P42-PWY: incomplete reductive TCA cycle	0.0350578	0.0340966	0.0332558	0.0598256
PWY-5347: superpathway of L-methionine biosynthesis (transsulfuration)	0.0426052	0.0313852	0.0674221	0.0197171
PWY-7210: pyrimidine deoxyribonucleotides biosynthesis from CTP	0.0376554	0.0910363	0.0100909	0.021596
PWY-5838: superpathway of menaquinol-8 biosynthesis I	0.0398951	0.038659	0.0480645	0.0277095
PWY0-1241: ADP-L-glycero-&beta;-D-manno-heptose biosynthesis	0.0338675	0.0327761	0.0308387	0.0558621
PWY-5497: purine nucleobases degradation II (anaerobic)	0.0491647	0.0399668	0.0382782	0.019919
PWY-5897: superpathway of menaquinol-11 biosynthesis	0.0369437	0.034907	0.0460819	0.0288016
PWY-5898: superpathway of menaquinol-12 biosynthesis	0.0369437	0.034907	0.0460819	0.0288016
PWY-5899: superpathway of menaquinol-13 biosynthesis	0.0369437	0.034907	0.0460819	0.0288016
METSYN-PWY: superpathway of L-homoserine and L-methionine biosynthesis	0.0379828	0.0279076	0.0607582	0.0174449
PWY-5136: fatty acid &beta;-oxidation II (plant peroxisome)	0.0392595	0.0329653	0.0447353	0.0221616
PWY-5130: 2-oxobutanoate degradation I	0.0217872	0.0630717	0.025437	0.023247
PWY-6906: chitin derivatives degradation	0.0372642	0.0470387	0.0213474	0.0276388
GALACT-GLUCUROCAT-PWY: superpathway of hexuronide and hexuronate degradation	0.0292168	0.025174	0.0497072	0.0265005
HEMESYN2-PWY: heme b biosynthesis II (oxygen-independent)	0.0346184	0.0351653	0.0341748	0.0215636
PWY-5840: superpathway of menaquinol-7 biosynthesis	0.0221714	0.0327747	0.039635	0.0244394
PWY-6588: pyruvate fermentation to acetone	0.0189447	0.025936	0.0450295	0.0284338
PWY4LZ-257: superpathway of fermentation (Chlamydomonas reinhardtii)	0.024295	0.0365169	0.033885	0.0196584
PWY-5861: superpathway of demethylmenaquinol-8 biosynthesis I	0.0285253	0.026913	0.0341149	0.0191108
HEXITOLDEGSUPER-PWY: superpathway of hexitol degradation (bacteria)	0.0243023	0.0327514	0.0281216	0.0153551
PWY-5845: superpathway of menaquinol-9 biosynthesis	0.0321349	0.0274376	0.0358451	0.0039451
SO4ASSIM-PWY: assimilatory sulfate reduction I	0.0251261	0.0253879	0.0337932	0.0111316
P161-PWY: acetylene degradation (anaerobic)	0.0197916	0.0316242	0.0277295	0.0161164
PWY-6293: superpathway of L-cysteine biosynthesis (fungi)	0.00787558	0.0124583	0.04164	0.033142
PWY-5690: TCA cycle II (plants and fungi)	0.0223508	0.0274446	0.0245309	0.0184355
PWY-6285: superpathway of fatty acids biosynthesis (E. coli)	0.0259009	0.0194719	0.0325222	0.00898737
HOMOSER-METSYN-PWY: L-methionine biosynthesis I	0.0223472	0.0162181	0.0362867	0.0100943
PWY-5022: 4-aminobutanoate degradation V	0.0270298	0.033097	0.0130386	0.0107651
GLUDEG-I-PWY: GABA shunt	0.0268225	0.0299639	0.0140962	0.0123984
PWY-7196: superpathway of pyrimidine ribonucleosides salvage	0.00249339	0.00294024	0.0314554	0.0456217
PWY-7209: superpathway of pyrimidine ribonucleosides degradation	0.0266513	0.0097349	0.0182641	0.0275927
PWY-821: superpathway of sulfur amino acid biosynthesis (Saccharomyces cerevisiae)	0.0138171	0.00513243	0.0462091	0.0150882
PWY-6531: mannitol cycle	0.0277432	0.0151892	0.0241205	0.00998796
PWY-5862: superpathway of demethylmenaquinol-9 biosynthesis	0.0225675	0.0189826	0.0251897	0.00266122
KETOGLUCONMET-PWY: ketogluconate metabolism	0.0169851	0.0120736	0.0218696	0.017687
PWY-5265: peptidoglycan biosynthesis II (staphylococci)	0.0146003	0.0246505	0.00991243	0.019269
PWY-6607: guanosine nucleotides degradation I	0.0168491	0.0184134	0.00339228	0.0232811
PWY-6595: superpathway of guanosine nucleotides degradation (plants)	0.0168292	0.018728	0.003375	0.0229755
POLYAMINSYN3-PWY: superpathway of polyamine biosynthesis II	0.0195144	0.0112744	0.0247962	0.00530401
GALACTITOLCAT-PWY: galactitol degradation	0.0088688	0.0134568	0.0262838	0.011337
PWY-5837: 2-carboxy-1,4-naphthoquinol biosynthesis	0.0146083	0.0128695	0.0200128	0.0116327
P105-PWY: TCA cycle IV (2-oxoglutarate decarboxylase)	0.00980724	0.0133589	0.0170178	0.0178265
HEME-BIOSYNTHESIS-II: heme b biosynthesis I (aerobic)	0.0146623	0.0220637	0.0150823	0.00501211
PWY66-391: fatty acid &beta;-oxidation VI (mammalian peroxisome)	0.0116971	0.0222551	0.0128896	0.00844795
PWY-5918: superpathway of heme b biosynthesis from glutamate	0.0123959	0.0112941	0.0236997	0.0046279
PWY-5189: tetrapyrrole biosynthesis II (from glycine)	0.0142312	0.0112838	0.0199082	0.00341353
METHGLYUT-PWY: superpathway of methylglyoxal degradation	0.00718302	0.0073738	0.0207065	0.00935261
PWY-6807: xyloglucan degradation II (exoglucanase)	0.00344299	0.0098446	0.0191173	0.0113092
PWY-5994: palmitate biosynthesis (type I fatty acid synthase)	0.0116208	0.00918813	0.00959436	0.00573869
PWY-5464: superpathway of cytosolic glycolysis (plants), pyruvate dehydrogenase and TCA cycle	0.00831792	0.00215921	0.0147799	0.00641561
PWY-5837: 2-carboxy-1,4-naphthoquinol biosynthesis	0	0.0259133	0.00864521	0.0101851
