# Supplementary material for: Gut microbiome remodeling and metabolomic profile improves in response to protein pacing with intermittent fasting versus continuous caloric restriction
Source: Nat Commun. 2024 May 28;15:4155. doi: 10.1038/s41467-024-48355-5 (PMC11133430; doi:10.1038/s41467-024-48355-5)
Supplement: Supplementary file 14 — Dataset 11 [file 41467_2024_48355_MOESM14_ESM.xlsx]

## Sheet: Supplemental Data 11
Supplemental Data 11. "High" weight loss response subgroup fecal metabolomic pathway analysis results.
Pathway	Total Compounds	Hits	Raw P	-log10(P)	Holm adjusted P	p.adj	Impact
Glycerolipid metabolism	16	1	0.0015024	2.8232	0.079625	0.079625	0.23676
Galactose metabolism	27	3	0.004134	2.3836	0.21497	0.10955	0.03577
Arachidonic acid metabolism	36	1	0.016544	1.7814	0.84372	0.15053	0.1166
Pyrimidine metabolism	39	11	0.0177	1.752	0.88501	0.15053	0.43207
Valine, leucine and isoleucine degradation	40	2	0.018665	1.729	0.91457	0.15053	0
Valine, leucine and isoleucine biosynthesis	8	3	0.018846	1.7248	0.91457	0.15053	0
Phenylalanine, tyrosine and tryptophan biosynthesis	4	2	0.019881	1.7016	0.93441	0.15053	1
Biotin metabolism	10	1	0.031902	1.4962	1	0.21135	0
Citrate cycle (TCA cycle)	20	1	0.048339	1.3157	1	0.28466	0
Primary bile acid biosynthesis	46	4	0.054708	1.2619	1	0.28995	0.08144
Phenylalanine metabolism	10	4	0.069911	1.1555	1	0.33345	0.35714
Pantothenate and CoA biosynthesis	19	4	0.083051	1.0807	1	0.33345	0.00714
Butanoate metabolism	15	2	0.08793	1.0559	1	0.33345	0.03175
D-Glutamine and D-glutamate metabolism	6	2	0.094373	1.0252	1	0.33345	0.5
Nitrogen metabolism	6	2	0.094373	1.0252	1	0.33345	0
Aminoacyl-tRNA biosynthesis	48	14	0.10135	0.99419	1	0.33571	0.16667
beta-Alanine metabolism	21	3	0.11125	0.95369	1	0.34685	0.05597
Glyoxylate and dicarboxylate metabolism	32	3	0.1232	0.90939	1	0.34908	0.04233
Pentose and glucuronate interconversions	18	1	0.1253	0.90204	1	0.34908	0.07812
Arginine biosynthesis	14	5	0.14349	0.84318	1	0.34908	0.34518
Tyrosine metabolism	42	10	0.14454	0.84002	1	0.34908	0.41126
Pentose phosphate pathway	22	1	0.14971	0.82475	1	0.34908	0.04712
Starch and sucrose metabolism	18	1	0.15461	0.81077	1	0.34908	0.07306
Porphyrin and chlorophyll metabolism	30	2	0.15808	0.80113	1	0.34908	0.05288
Alanine, aspartate and glutamate metabolism	28	9	0.20287	0.69278	1	0.43008	0.75562
Propanoate metabolism	23	1	0.21712	0.66331	1	0.44258	0
Nicotinate and nicotinamide metabolism	15	3	0.2578	0.58872	1	0.50605	0.1943
Glutathione metabolism	28	4	0.27975	0.55323	1	0.52952	0.04967
Arginine and proline metabolism	38	8	0.29503	0.53013	1	0.53312	0.26076
Ether lipid metabolism	20	1	0.30177	0.52033	1	0.53312	0
Glycine, serine and threonine metabolism	33	6	0.35904	0.44485	1	0.5884	0.28967
Sulfur metabolism	8	2	0.36743	0.43482	1	0.5884	0.53192
Histidine metabolism	16	7	0.37486	0.42613	1	0.5884	0.45081
Purine metabolism	65	10	0.39695	0.40127	1	0.5884	0.04866
Steroid hormone biosynthesis	85	4	0.3988	0.39924	1	0.5884	0.11995
Sphingolipid metabolism	21	3	0.40226	0.39549	1	0.5884	0.15822
Lysine degradation	25	5	0.41077	0.3864	1	0.5884	0.05164
Tryptophan metabolism	41	7	0.4235	0.37314	1	0.59068	0.42286
Cysteine and methionine metabolism	33	4	0.43477	0.36174	1	0.59084	0.16809
Glycerophospholipid metabolism	36	3	0.46079	0.33649	1	0.60021	0.07396
Taurine and hypotaurine metabolism	8	1	0.46885	0.32896	1	0.60021	0.42857
Caffeine metabolism	10	5	0.47564	0.32272	1	0.60021	0.30769
Biosynthesis of unsaturated fatty acids	36	5	0.51217	0.29059	1	0.63128	0
Ubiquinone and other terpenoid-quinone biosynthesis	9	1	0.53761	0.26953	1	0.64758	0
Steroid biosynthesis	42	2	0.60963	0.21493	1	0.7158	0.06602
Vitamin B6 metabolism	9	3	0.62126	0.20673	1	0.7158	0.64706
Linoleic acid metabolism	5	1	0.65123	0.18627	1	0.73436	1
Selenocompound metabolism	20	1	0.68724	0.16289	1	0.74701	0
D-Arginine and D-ornithine metabolism	4	1	0.69063	0.16075	1	0.74701	0
Fatty acid degradation	39	3	0.83377	0.078954	1	0.85379	0
Fatty acid biosynthesis	47	1	0.83768	0.076921	1	0.85379	0.01473
Fatty acid elongation	39	1	0.83768	0.076921	1	0.85379	0
Drug metabolism - cytochrome P450	55	1	0.91088	0.040538	1	0.91088	0
