# Supplementary material for: Gut microbiome remodeling and metabolomic profile improves in response to protein pacing with intermittent fasting versus continuous caloric restriction
Source: Nat Commun. 2024 May 28;15:4155. doi: 10.1038/s41467-024-48355-5 (PMC11133430; doi:10.1038/s41467-024-48355-5)
Supplement: Supplementary file 15 — Dataset 12 [file 41467_2024_48355_MOESM15_ESM.xlsx]

## Sheet: Supplemental Data 12
Supplemental Data 12. "Low" weight loss response subgroup fecal metabolomic pathway analysis results.
Pathway	Total Compounds	Hits	Raw P	-log10(P)	Holm adjusted P	p.adj	Impact
Glycine, serine and threonine metabolism	33	6	0.028401	1.5467	1	0.44163	0.28967
D-Glutamine and D-glutamate metabolism	6	2	0.042559	1.371	1	0.44163	0.5
Nitrogen metabolism	6	2	0.042559	1.371	1	0.44163	0
Tyrosine metabolism	42	10	0.065773	1.182	1	0.44163	0.41126
Selenocompound metabolism	20	1	0.066637	1.1763	1	0.44163	0
Arginine biosynthesis	14	5	0.069966	1.1551	1	0.44163	0.34518
Ether lipid metabolism	20	1	0.07354	1.1335	1	0.44163	0
Steroid hormone biosynthesis	85	4	0.081029	1.0914	1	0.44163	0.11995
Glycerophospholipid metabolism	36	3	0.091601	1.0381	1	0.44163	0.07396
Arginine and proline metabolism	38	8	0.10084	0.99638	1	0.44163	0.26076
Pentose phosphate pathway	22	1	0.10419	0.98218	1	0.44163	0.04712
Purine metabolism	65	10	0.10915	0.96199	1	0.44163	0.04866
Arachidonic acid metabolism	36	1	0.11399	0.94315	1	0.44163	0.1166
Pantothenate and CoA biosynthesis	19	4	0.11666	0.93309	1	0.44163	0.00714
Glycerolipid metabolism	16	1	0.12656	0.8977	1	0.44719	0.23676
Histidine metabolism	16	7	0.1486	0.82797	1	0.49087	0.45081
Aminoacyl-tRNA biosynthesis	48	14	0.16086	0.79356	1	0.49087	0.16667
Citrate cycle (TCA cycle)	20	1	0.16671	0.77804	1	0.49087	0
Nicotinate and nicotinamide metabolism	15	3	0.17647	0.75332	1	0.49227	0.1943
beta-Alanine metabolism	21	3	0.19562	0.70859	1	0.51341	0.05597
Glyoxylate and dicarboxylate metabolism	32	3	0.20343	0.69159	1	0.51341	0.04233
Alanine, aspartate and glutamate metabolism	28	9	0.22286	0.65196	1	0.52501	0.75562
D-Arginine and D-ornithine metabolism	4	1	0.22783	0.64238	1	0.52501	0
Biotin metabolism	10	1	0.24338	0.61372	1	0.52535	0
Valine, leucine and isoleucine biosynthesis	8	3	0.25573	0.59221	1	0.52535	0
Valine, leucine and isoleucine degradation	40	2	0.26746	0.57273	1	0.52535	0
Caffeine metabolism	10	5	0.26763	0.57246	1	0.52535	0.30769
Cysteine and methionine metabolism	33	4	0.29864	0.52485	1	0.56528	0.16809
Linoleic acid metabolism	5	1	0.33229	0.47848	1	0.57173	1
Sulfur metabolism	8	2	0.33362	0.47675	1	0.57173	0.53192
Galactose metabolism	27	3	0.34419	0.46321	1	0.57173	0.03577
Taurine and hypotaurine metabolism	8	1	0.34519	0.46194	1	0.57173	0.42857
Sphingolipid metabolism	21	3	0.39766	0.40048	1	0.63867	0.15822
Primary bile acid biosynthesis	46	4	0.42034	0.3764	1	0.65524	0.08144
Steroid biosynthesis	42	2	0.45686	0.34021	1	0.68134	0.06602
Tryptophan metabolism	41	7	0.46279	0.33461	1	0.68134	0.42286
Propanoate metabolism	23	1	0.54624	0.26262	1	0.76913	0
Glutathione metabolism	28	4	0.56389	0.2488	1	0.76913	0.04967
Pyrimidine metabolism	39	11	0.5848	0.233	1	0.76913	0.43207
Vitamin B6 metabolism	9	3	0.58538	0.23256	1	0.76913	0.64706
Ubiquinone and other terpenoid-quinone biosynthesis	9	1	0.59499	0.22549	1	0.76913	0
Lysine degradation	25	5	0.67446	0.17104	1	0.8471	0.05164
Butanoate metabolism	15	2	0.69706	0.15673	1	0.8471	0.03175
Biosynthesis of unsaturated fatty acids	36	5	0.70891	0.14941	1	0.8471	0
Porphyrin and chlorophyll metabolism	30	2	0.71923	0.14313	1	0.8471	0.05288
Drug metabolism - cytochrome P450	55	1	0.76101	0.11861	1	0.8587	0
Phenylalanine, tyrosine and tryptophan biosynthesis	4	2	0.76149	0.11833	1	0.8587	1
Phenylalanine metabolism	10	4	0.82499	0.08355	1	0.91093	0.35714
Starch and sucrose metabolism	18	1	0.84979	0.070688	1	0.91916	0.07306
Fatty acid biosynthesis	47	1	0.90215	0.044719	1	0.93753	0.01473
Fatty acid elongation	39	1	0.90215	0.044719	1	0.93753	0
Pentose and glucuronate interconversions	18	1	0.96721	0.01448	1	0.98581	0.07812
Fatty acid degradation	39	3	0.99623	0.0016421	1	0.99623	0
