# Supplementary material for: Gut microbiome remodeling and metabolomic profile improves in response to protein pacing with intermittent fasting versus continuous caloric restriction
Source: Nat Commun. 2024 May 28;15:4155. doi: 10.1038/s41467-024-48355-5 (PMC11133430; doi:10.1038/s41467-024-48355-5)
Supplement: Supplementary file 16 — Dataset 13 [file 41467_2024_48355_MOESM16_ESM.xlsx]

## Sheet: Supplemental Data 13
Supplemental Data 13. The percent relative abundance of the case study participant's gut microbiome at the species-level.
Taxonomic Level							Week
Kingdom	Phylum	Class	Order	Famiy	Genus	Species	0	4	8	12	16	32	52
Bacteria	Firmicutes	Clostridia	Eubacteriales	Oscillospiraceae	Ruminococcus	Ruminococcus_bromii	21.9144	0.168445	5.58495	1.85336	7.99899	4.76489	6.68673
Bacteria	Actinobacteria	Coriobacteriia	Coriobacteriales	Coriobacteriaceae	Collinsella	Collinsella_SGB14861	2.30558	19.3551	19.3938	9.48117	15.1621	9.20174	12.5816
Bacteria	Actinobacteria	Actinomycetia	Bifidobacteriales	Bifidobacteriaceae	Bifidobacterium	Bifidobacterium_longum	3.42482	1.32671	2.36944	3.11925	13.0368	0.658991	4.01682
Bacteria	Firmicutes	Clostridia	Eubacteriales	Lachnospiraceae	Fusicatenibacter	Fusicatenibacter_saccharivorans	1.40603	6.46414	7.66795	3.17509	0.0680672	0.899	11.2963
Bacteria	Firmicutes	Clostridia	Eubacteriales	Peptostreptococcaceae	GGB3265	GGB3265_SGB4314	0	0	0	0	0.0894105	9.53968	0
Bacteria	Firmicutes	Clostridia	Eubacteriales	Lachnospiraceae	Blautia	Blautia_wexlerae	3.04728	5.02066	3.27335	3.43734	0.139722	9.49744	4.20184
Bacteria	Firmicutes	Clostridia	Clostridiales	Ruminococcaceae	Candidatus_Cibionibacter	Candidatus_Cibionibacter_quicibialis	8.53617	0.129687	0.26194	0.974933	0.0992419	0.844545	1.78106
Bacteria	Firmicutes	Negativicutes	Veillonellales	Veillonellaceae	Dialister	Dialister_invisus	2.58239	0.258463	0.648728	7.58317	0.183542	4.84303	1.66144
Bacteria	Firmicutes	Clostridia	Eubacteriales	Lachnospiraceae	Lachnospiraceae_unclassified	Eubacterium_rectale	6.36716	0.122659	1.17181	1.58123	0.0785673	2.48511	1.58296
Bacteria	Firmicutes	Clostridia	Eubacteriales	Lachnospiraceae	Blautia	Blautia_faecis	1.61493	6.07553	2.31152	3.00107	0.498398	3.98634	1.35417
Bacteria	Firmicutes	Clostridia	Eubacteriales	Oscillospiraceae	Ruminococcus	Ruminococcus_bicirculans	4.2966	0.516937	1.16994	5.43259	0.512153	3.7632	2.06598
Bacteria	Firmicutes	Clostridia	Eubacteriales	Lachnospiraceae	Mediterraneibacter	Ruminococcus_torques	1.15567	5.00437	3.32755	0.764495	3.5003	0.931408	0.81437
Bacteria	Firmicutes	Clostridia	Eubacteriales	Lachnospiraceae	Blautia	Blautia_massiliensis	1.63066	1.08098	1.85395	0.748106	0.0679068	0.736936	4.98153
Bacteria	Firmicutes	Negativicutes	Acidaminococcales	Acidaminococcaceae	Phascolarctobacterium	Phascolarctobacterium_SGB4573	0.0372813	4.85443	0.213854	0.596696	1.68429	0.952752	0
Bacteria	Firmicutes	Clostridia	Eubacteriales	Lachnospiraceae	Blautia	Blautia_obeum	3.7782	2.68429	3.77251	1.69186	1.06819	0.994045	4.22436
Bacteria	Firmicutes	CFGB14936	OFGB14936	FGB14936	GGB3256	GGB3256_SGB4303	0.00791931	3.53405	3.70704	4.1	0	0	0
Bacteria	Firmicutes	Clostridia	Eubacteriales	Lachnospiraceae	Dorea	Dorea_longicatena	2.03142	1.18424	3.47202	2.57281	0.587429	1.1614	3.92832
Bacteria	Firmicutes	Clostridia	Eubacteriales	Oscillospiraceae	Vescimonas	Vescimonas_coprocola	0.54364	1.08811	0.892401	1.97279	3.59995	0.633112	0.377971
Bacteria	Firmicutes	Clostridia	Eubacteriales	Oscillospiraceae	GGB9719	GGB9719_SGB15273	0.173759	0.258304	0.362005	0.568249	3.34862	0.709662	0.235624
Bacteria	Firmicutes	CFGB1354	OFGB1354	FGB1354	GGB3304	GGB3304_SGB4367	3.34382	0.78564	0.0116927	2.21847	2.96886	1.22516	0
Bacteria	Verrucomicrobia	Verrucomicrobiae	Verrucomicrobiales	Akkermansiaceae	Akkermansia	Akkermansia_muciniphila	2.40474	1.12271	0.80831	1.54908	0.0579446	1.69049	3.26191
Bacteria	Firmicutes	Clostridia	Eubacteriales	Lachnospiraceae	Mediterraneibacter	Ruminococcus_gnavus	0.487234	3.25236	3.25869	0.486973	0.00396316	0.293446	1.56644
Bacteria	Firmicutes	CFGB3068	OFGB3068	FGB3068	GGB9760	GGB9760_SGB15374	0.794188	3.15441	1.20031	0.391634	1.75457	0.28718	0.617409
Bacteria	Firmicutes	Clostridia	Eubacteriales	Eubacteriales_Family_XIII_Incertae_Sedis	Eubacteriales_Family_XIII_Incertae_Sedis_unclassified	Clostridiales_Family_XIII_bacterium_BX16	0.922305	1.56705	0.973118	0.823473	2.93323	1.80734	0.51634
Bacteria	Firmicutes	CFGB2880	OFGB2880	FGB2880	GGB9184	GGB9184_SGB14123	0	0.0796164	0.0934708	0.446396	2.82405	0.0315259	0.00242222
Bacteria	Firmicutes	Clostridia	Eubacteriales	Lachnospiraceae	Anaerostipes	Anaerostipes_hadrus	0.772039	0.574636	1.0468	0.347403	0.0283467	1.65779	2.82166
Bacteria	Firmicutes	Clostridia	Eubacteriales	Lachnospiraceae	Coprococcus	Coprococcus_comes	2.26206	0.38021	1.47791	0.601167	0.181891	1.73742	2.77174
Bacteria	Bacteroidetes	Bacteroidia	Bacteroidales	Bacteroidaceae	Bacteroides	Bacteroides_uniformis	0.569501	0.430182	0.833646	2.53418	0.257847	1.35636	0.68913
Bacteria	Firmicutes	Clostridia	Eubacteriales	Lachnospiraceae	Anaerobutyricum	Anaerobutyricum_soehngenii	1.0414	1.21058	1.3592	0.961947	0.0410308	0.22228	2.34505
Bacteria	Firmicutes	Erysipelotrichia	Erysipelotrichales	Erysipelotrichaceae	Faecalibacillus	Faecalibacillus_intestinalis	0.675752	2.26808	0.430821	0.264265	0.13224	0.296589	0
Bacteria	Firmicutes	Negativicutes	Acidaminococcales	Acidaminococcaceae	Acidaminococcus	Acidaminococcus_intestini	0.404043	0.0806197	0.333239	2.20551	0.0127137	0.370388	0.768171
Bacteria	Firmicutes	Clostridia	Eubacteriales	Oscillospiraceae	Ruminococcus	Ruminococcus_callidus	1.98896	0.67715	1.78758	2.09412	0.0328281	0.17772	1.62227
Bacteria	Firmicutes	Clostridia	Eubacteriales	Eubacteriales_unclassified	Evtepia	Evtepia_gabavorous	0.546251	1.0086	1.14867	0.732876	2.08729	1.30543	0.728055
Bacteria	Firmicutes	Clostridia	Eubacteriales	Eubacteriales_unclassified	Gemmiger	Gemmiger_formicilis	0.270185	0.85153	2.06807	0.599877	0.36125	0.628412	0.291443
Bacteria	Firmicutes	Clostridia	Eubacteriales	Lachnospiraceae	Blautia	Blautia_hydrogenotrophica	0.0309094	0.588674	0.34658	0.0415845	1.94704	0.079012	0.0223844
Bacteria	Firmicutes	Clostridia	Eubacteriales	Clostridiaceae	Clostridium	Clostridium_saudiense	0.183351	0.226204	0.913689	1.18306	1.77901	0.117912	0.0785362
Bacteria	Bacteroidetes	Bacteroidia	Bacteroidales	Bacteroidaceae	Bacteroides	Bacteroides_caccae	0.0194085	0.317835	0.0505187	0.429112	1.76439	0.315138	0.167666
Bacteria	Bacteroidetes	Bacteroidia	Bacteroidales	Odoribacteraceae	Butyricimonas	Butyricimonas_SGB15260	0.186673	0.0728093	0.0804374	1.61226	0.307367	0.247649	0.019711
Bacteria	Firmicutes	Clostridia	Eubacteriales	Oscillospiraceae	Faecalibacterium	Faecalibacterium_prausnitzii	1.05162	1.08001	0.932438	1.5898	0.72766	1.49296	1.54658
Bacteria	Firmicutes	Clostridia	Eubacteriales	Lachnospiraceae	Lachnospiraceae_unclassified	Lachnospiraceae_bacterium	0.181927	0.241813	0.196799	0.371895	0.0974923	1.47552	0.375831
Bacteria	Firmicutes	Clostridia	Eubacteriales	Lachnospiraceae	Coprococcus	Coprococcus_eutactus	1.44702	0	0	0	0	0	0
Bacteria	Firmicutes	CFGB3012	OFGB3012	FGB3012	GGB9480	GGB9480_SGB14874	0	0	0	0	0.265779	0	1.37951
Bacteria	Actinobacteria	Coriobacteriia	Eggerthellales	Eggerthellaceae	Adlercreutzia	Adlercreutzia_equolifaciens	1.36116	1.19575	0.624334	0.32569	0.522014	0.419699	0.466517
Bacteria	Bacteroidetes	Bacteroidia	Bacteroidales	Bacteroidaceae	Phocaeicola	Phocaeicola_vulgatus	0.202006	0.459997	0.205576	1.34799	0.191984	0.354017	0.539268
Bacteria	Firmicutes	CFGB1359	OFGB1359	FGB1359	GGB3321	GGB3321_SGB4394	0.381646	0.209204	0.603927	1.31676	1.31788	0.884141	0.301585
Bacteria	Firmicutes	Clostridia	Eubacteriales	Eubacteriales_Family_XIII_Incertae_Sedis	GGB2980	GGB2980_SGB3962	0.296377	0.656004	0.47292	0.351872	1.1755	0.540254	0.220506
Bacteria	Firmicutes	Clostridia	Eubacteriales	Oscillospiraceae	Anaeromassilibacillus	Anaeromassilibacillus_sp_An250	0.0285917	1.14292	0.587621	0.448672	0.282712	0.691386	0.0223536
Bacteria	Euryarchaeota	Methanobacteria	Methanobacteriales	Methanobacteriaceae	Methanobrevibacter	Methanobrevibacter_smithii	0.150448	1.14059	0.833224	0.019198	0.319239	0.00265574	0
Bacteria	Firmicutes	Clostridia	Eubacteriales	Peptostreptococcaceae	Romboutsia	Romboutsia_timonensis	0.464003	0.186295	0.329984	0.327956	1.11232	0.598322	0.310567
Bacteria	Bacteroidetes	CFGB529	OFGB529	FGB529	GGB1096	GGB1096_SGB1408	0.184105	0.0184629	0.0760346	1.09325	0.361729	0.803205	0.0651128
Bacteria	Firmicutes	Clostridia	Eubacteriales	Oscillospiraceae	Ruthenibacterium	Ruthenibacterium_lactatiformans	0.0625607	0.258884	0.222822	0.225339	1.06715	0.287995	0.244839
Bacteria	Firmicutes	Clostridia	Eubacteriales	Lachnospiraceae	Dorea	Dorea_formicigenerans	0.430736	0.795273	0.320226	0.861856	0.161836	0.978053	0.351106
Bacteria	Firmicutes	Erysipelotrichia	Erysipelotrichales	Erysipelotrichaceae	Longicatena	Longicatena_caecimuris	0.134912	0.632536	0.195006	0.0896941	0.116417	0.973724	0.267746
Bacteria	Bacteroidetes	Bacteroidia	Bacteroidales	Rikenellaceae	Alistipes	Alistipes_shahii	0.0508495	0.152416	0.132317	0.954094	0.673737	0.584419	0.326351
Bacteria	Firmicutes	Clostridia	Eubacteriales	Lachnospiraceae	Anaerobutyricum	Anaerobutyricum_hallii	0	0	0	0	0	0.931222	0.862094
Bacteria	Firmicutes	Clostridia	Eubacteriales	Lachnospiraceae	GGB3653	GGB3653_SGB4964	0.418746	0.0122358	0.175399	0.89857	0.0459909	0.516724	0.187123
Bacteria	Firmicutes	Clostridia	Eubacteriales	Lachnospiraceae	Blautia	Blautia_luti	0.349915	0.375925	0.403304	0.520455	0.0499418	0.894803	0.563769
Bacteria	Actinobacteria	Coriobacteriia	Eggerthellales	Eggerthellaceae	Eggerthella	Eggerthella_lenta	0.0958658	0.153818	0.189252	0.285464	0.890973	0.669086	0.349117
Bacteria	Firmicutes	Clostridia	Eubacteriales	Eubacteriaceae	Eubacterium	Eubacterium_callanderi	0.0398494	0.434656	0.137563	0.151652	0.879671	0.142835	0.0159149
Bacteria	Firmicutes	CFGB75985	OFGB75985	FGB75985	GGB9523	GGB9523_SGB14922	0.0542397	0.0640783	0.0268666	0.223455	0.867989	0.339929	0
Bacteria	Firmicutes	Clostridia	Eubacteriales	Oscillospiraceae	GGB38744	GGB38744_SGB14842	0.0141801	0.642728	0.612034	0.342622	0.838413	0.168474	0.175156
Bacteria	Firmicutes	CFGB6261	OFGB6261	FGB6261	GGB74510	GGB74510_SGB47635	0.0298156	0.837234	0.399821	0.136815	0.039871	0.214174	0.182017
Bacteria	Firmicutes	Clostridia	Eubacteriales	Lachnospiraceae	Mediterraneibacter	Ruminococcus_lactaris	0.374771	0.0221887	0.0349843	0.0376797	0	0.0393255	0.836301
Bacteria	Firmicutes	Clostridia	Eubacteriales	Peptostreptococcaceae	Intestinibacter	Intestinibacter_bartlettii	0.228037	0.0893484	0.21946	0.827036	0.520694	0.210236	0.37123
Bacteria	Bacteroidetes	Bacteroidia	Bacteroidales	Tannerellaceae	Parabacteroides	Parabacteroides_distasonis	0.010778	0.200172	0.190403	0.824067	0.582158	0.342311	0.212919
Bacteria	Firmicutes	Clostridia	Eubacteriales	Lachnospiraceae	Blautia	Blautia_sp_Marseille_P3087	0.689701	0.591686	0.801965	0.461758	0.219358	0.139537	0.454436
Bacteria	Firmicutes	Erysipelotrichia	Erysipelotrichales	Turicibacteraceae	Turicibacter	Turicibacter_sanguinis	0	0.0588729	0.216436	0.527391	0.798863	0.011827	0
Bacteria	Actinobacteria	Actinomycetia	Bifidobacteriales	Bifidobacteriaceae	Bifidobacterium	Bifidobacterium_pseudolongum	0	0	0	0	0	0	0.781874
Bacteria	Firmicutes	Clostridia	Eubacteriales	Lachnospiraceae	Dorea	Dorea_phocaeensis	0.00171758	0.145527	0.605666	0.0903058	0.778919	0.725392	0
Bacteria	Bacteroidetes	Bacteroidia	Bacteroidales	Rikenellaceae	Alistipes	Alistipes_finegoldii	0.0816762	0.0730095	0.0745009	0.443928	0.770958	0.604556	0.193967
Bacteria	Firmicutes	Clostridia	Eubacteriales	Oscillospiraceae	GGB9713	GGB9713_SGB15249	0.392965	0.0728691	0.676935	0.456734	0.27273	0.752404	0.399061
Bacteria	Firmicutes	Clostridia	Eubacteriales	Oscillospiraceae	Oscillospiraceae_unclassified	Clostridium_leptum	0.0304086	0.719431	0.642773	0.288877	0.547629	0.196824	0.249309
Bacteria	Firmicutes	Clostridia	Eubacteriales	Oscillospiraceae	Oscillibacter	Oscillibacter_sp_ER4	0.716466	0.017623	0.420111	0.499677	0.100762	0.390045	0.110043
Bacteria	Firmicutes	Firmicutes_unclassified	Firmicutes_unclassified	Firmicutes_unclassified	Firmicutes_unclassified	Firmicutes_bacterium_AF16_15	0.315835	0.390334	0.715502	0.186089	0.000111047	0.40632	0.0335368
Bacteria	Firmicutes	Clostridia	Eubacteriales	Eubacteriales_unclassified	Eubacteriales_unclassified	Clostridiales_bacterium_KLE1615	0.541925	0.0450056	0.10301	0.7139	0.00375094	0.660515	0.241348
Bacteria	Firmicutes	CFGB1011	OFGB1011	FGB1011	GGB2653	GGB2653_SGB3574	0	0	0	0	0.672738	0.315682	0.670765
Bacteria	Firmicutes	Clostridia	Eubacteriales	Oscillospiraceae	GGB9699	GGB9699_SGB15216	0.0852484	0.0738011	0.0327727	0.257903	0.659654	0.209202	0.175689
Bacteria	Firmicutes	Clostridia	Eubacteriales	Clostridiaceae	Clostridiaceae_unclassified	Clostridiaceae_bacterium	0.471147	0.26408	0.461131	0.65479	0.339865	0.526264	0.204461
Bacteria	Firmicutes	CFGB76783	OFGB76783	FGB76783	GGB80011	GGB80011_SGB15265	0.44316	0	0.120576	0.165099	0.00642348	0.218059	0.633111
Bacteria	Firmicutes	Clostridia	Eubacteriales	Lachnospiraceae	Coprococcus	Coprococcus_catus	0.627705	0.482584	0.402274	0.383019	0.168508	0.346478	0.393642
Bacteria	Firmicutes	Clostridia	Eubacteriales	Lachnospiraceae	Roseburia	Roseburia_intestinalis	0.126924	0.0183525	0.0941209	0.622516	0.0115736	0.225467	0.0614397
Bacteria	Firmicutes	Clostridia	Eubacteriales	Christensenellaceae	Christensenellaceae_unclassified	Christensenellaceae_bacterium_NSJ_44	0.00189714	0.593258	0.456106	0.258094	0.415811	0.0657282	0.0394501
Bacteria	Firmicutes	Clostridia	Eubacteriales	Eubacteriaceae	Eubacterium	Eubacterium_sp_NSJ_61	0.0397289	0.0947655	0.232293	0.240657	0.03746	0.0667956	0.586154
Bacteria	Firmicutes	Clostridia	Clostridia_unclassified	Clostridia_unclassified	GGB9531	GGB9531_SGB14932	0.0410944	0.085335	0.0711391	0.143146	0.574456	0.0772587	0.0232738
Bacteria	Firmicutes	Clostridia	Eubacteriales	Eubacteriaceae	Eubacterium	Eubacterium_ramulus	0.147216	0.572333	0.349744	0.414324	0.0028823	0.164331	0.530286
Bacteria	Firmicutes	Clostridia	Eubacteriales	Eubacteriales_unclassified	Massilistercora	Massilistercora_timonensis	0.0623197	0.00792091	0.0201405	0.000282923	0.467614	0.571986	0.455495
Bacteria	Firmicutes	Clostridia	Eubacteriales	Clostridiaceae	Clostridium	Clostridium_fessum	0.0487421	0.0431231	0.0119517	0.0246729	0	0.568745	0.044315
Bacteria	Firmicutes	Clostridia	Eubacteriales	Lachnospiraceae	Roseburia	Roseburia_faecis	0.539147	0.00660919	0.0763951	0.111729	0.000631737	0.17499	0.0307609
Bacteria	Firmicutes	Clostridia	Eubacteriales	Clostridiaceae	Clostridium	Clostridium_sp_1001270J_160509_D11	0.472302	0.0522338	0.0772051	0	0.0442907	0.0105533	0.0142514
Bacteria	Firmicutes	Clostridia	Eubacteriales	Oscillospiraceae	Monoglobus	Monoglobus_pectinilyticus	0.400731	0.0877467	0.0851729	0.225912	0.015174	0.308295	0.144526
Bacteria	Firmicutes	Clostridia	Eubacteriales	Oscillospiraceae	GGB9708	GGB9708_SGB15233	0.083734	0.00620878	0.0684857	0.399135	0.099543	0.118108	0
Bacteria	Firmicutes	Clostridia	Clostridia_unclassified	Clostridia_unclassified	Candidatus_Timburyella	Candidatus_Timburyella_SGB14166	0.00203889	0.0600235	0.0581971	0.0394715	0.386026	0.0551877	0.0107398
Bacteria	Bacteroidetes	Bacteroidia	Bacteroidales	Bacteroidaceae	Bacteroides	Bacteroides_ovatus	0.0120042	0.0654407	0.0921378	0.38338	0.100713	0.11974	0.100011
Bacteria	Firmicutes	Clostridia	Eubacteriales	Lachnospiraceae	Blautia	Blautia_producta	0.0147117	0.376816	0.168863	0.0941418	0.27806	0.0106848	0.000466501
Bacteria	Proteobacteria	Gammaproteobacteria	Enterobacterales	Enterobacteriaceae	Escherichia	Escherichia_coli	0	0.373212	0.00937959	0.00558708	0.0431802	0	0
Bacteria	Firmicutes	CFGB1473	OFGB1473	FGB1473	GGB3730	GGB3730_SGB5060	0.183281	0.326455	0.280037	0.353472	0.115526	0.20633	0.216472
Bacteria	Firmicutes	Clostridia	Eubacteriales	Clostridiaceae	Clostridium	Clostridium_sp_AF36_4	0.0399699	0.000501673	0.00188404	0.349305	0	0.0711686	0.0562621
Bacteria	Firmicutes	CFGB3022	OFGB3022	FGB3022	GGB9499	GGB9499_SGB72735	0	0.0868262	0.330807	0.198089	0.263809	0.0469962	0.127329
Bacteria	Bacteroidetes	Bacteroidia	Bacteroidales	Tannerellaceae	Parabacteroides	Parabacteroides_merdae	0.0281003	0.308593	0.109475	0.247866	0.263567	0.18093	0.189323
Bacteria	Firmicutes	Clostridia	Eubacteriales	Lachnospiraceae	Lachnospira	Lachnospira_eligens	0.0531175	0	0.0054363	0.29416	0.00754383	0.262093	0.0318913
Bacteria	Proteobacteria	Gammaproteobacteria	Aeromonadales	Aeromonadaceae	GGB9781	GGB9781_SGB66170	0.023765	0.208963	0.291879	0.000897196	0.143893	0.00562603	0.0092762
Bacteria	Firmicutes	Clostridia	Eubacteriales	Lachnospiraceae	Eisenbergiella	Eisenbergiella_tayi	0	0.00127259	0	0	0.276212	0	0
Bacteria	Firmicutes	Clostridia	Eubacteriales	Oscillospiraceae	Flavonifractor	Flavonifractor_plautii	0	0.27135	0.0334024	0.0236075	0.0169039	0.013142	0.0208311
Bacteria	Actinobacteria	Coriobacteriia	Eggerthellales	Eggerthellaceae	Gordonibacter	Gordonibacter_urolithinfaciens	0.123101	0.0830913	0.064192	0.127764	0.26813	0.0757684	0.187608
Bacteria	Firmicutes	Clostridia	Eubacteriales	Peptostreptococcaceae	GGB4456	GGB4456_SGB6141	0.263452	0.088368	0.0469563	0.195048	0.0457516	0.265924	0.200626
Bacteria	Firmicutes	Clostridia	Eubacteriales	Lachnospiraceae	Roseburia	Roseburia_inulinivorans	0.0588066	0.0246901	0.024264	0.0799677	0.012694	0.259581	0.0082663
Bacteria	Firmicutes	Clostridia	Eubacteriales	Lachnospiraceae	Blautia	Blautia_glucerasea	0.245359	0.0816507	0.101647	0.031881	0.0228659	0.00992162	0.140812
Bacteria	Actinobacteria	Coriobacteriia	Eggerthellales	Eggerthellaceae	Gordonibacter	Gordonibacter_pamelaeae	0.109233	0.212417	0.150794	0.185345	0.243804	0.105685	0.033647
Bacteria	Firmicutes	Clostridia	Eubacteriales	Oscillospiraceae	GGB9627	GGB9627_SGB15081	0.0182154	0.0842741	0.0136936	0.10593	0.0664952	0.239903	0.000999645
Bacteria	Firmicutes	Clostridia	Eubacteriales	Clostridiaceae	Clostridium	Clostridium_sp_AM49_4BH	0.0446666	0	0.00836901	0.0583764	0	0.239707	0.0353721
Bacteria	Bacteroidetes	Bacteroidia	Bacteroidales	Bacteroidaceae	Bacteroides	Bacteroides_stercoris	0.0409031	0.0273849	0.0447143	0.239531	0.104594	0.129236	0.0600274
Bacteria	Firmicutes	Clostridia	Eubacteriales	Clostridiaceae	Clostridium	Clostridium_SGB4750	0.00455739	0	0.000332627	0.00927272	0	0.233919	0
Bacteria	Firmicutes	Clostridia	Eubacteriales	Lachnospiraceae	Lachnoclostridium	Clostridium_scindens	0	0.0186125	0	0.00106797	0.229091	0.0324722	0.0173579
Bacteria	Firmicutes	Clostridia	Eubacteriales	Lachnospiraceae	Sellimonas	Sellimonas_intestinalis	0.0101968	0.0123255	0.218559	0.0100476	0.0381288	0.0179842	0
Bacteria	Firmicutes	Erysipelotrichia	Erysipelotrichales	Coprobacillaceae	Coprobacillus	Coprobacillus_cateniformis	0	0.00360606	0	0.00790399	0.217887	0	0
Bacteria	Firmicutes	Clostridia	Eubacteriales	Lachnospiraceae	Lachnotalea	Lachnotalea_sp_AF33_28	0.0014955	0.0444049	0.0310816	0.150181	0.217599	0.105925	0.0113755
Bacteria	Firmicutes	Clostridia	Eubacteriales	Lachnospiraceae	Faecalicatena	Faecalicatena_contorta	0	0.217505	0.183006	0.0239796	0.114495	0.200065	0.00895323
Bacteria	Firmicutes	Clostridia	Eubacteriales	Clostridiaceae	Clostridium	Clostridium_sp_Marseille_P3244	0.00266025	0	0.000693185	0.0155531	0.207276	0.0598314	0.00256576
Bacteria	Firmicutes	Clostridia	Eubacteriales	Oscillospiraceae	Dysosmobacter	Dysosmobacter_sp_BX15	0.0328349	0	0.00597714	0.206885	0.0209954	0.129203	0.021618
Bacteria	Firmicutes	Clostridia	Eubacteriales	Lachnospiraceae	Mediterraneibacter	Mediterraneibacter_SGB48424	0.0116829	0.0416204	0.0327117	0.0435675	0.206615	0.0969705	0.015169
Bacteria	Firmicutes	CFGB28775	OFGB28775	FGB28775	GGB3511	GGB3511_SGB4688	0.0639853	0.15625	0.193366	0.0655845	0.103383	0.0250542	0.143354
Bacteria	Firmicutes	Bacilli	Lactobacillales	Streptococcaceae	Streptococcus	Streptococcus_thermophilus	0.0556549	0.00317573	0.006909	0.0177579	0.193363	0.00561572	0.0234045
Bacteria	Firmicutes	Clostridia	Eubacteriales	Oscillospiraceae	Hydrogeniiclostidium	Hydrogeniiclostidium_mannosilyticum	0.0253905	0.0518932	0.0533118	0.0939507	0.191572	0.0933813	0.0186703
Bacteria	Actinobacteria	Actinomycetia	Actinomycetales	Actinomycetaceae	Schaalia	Schaalia_turicensis	0	0.0268027	0	0.00148088	0.190474	0	0
Bacteria	Firmicutes	Clostridia	Clostridia_unclassified	Clostridia_unclassified	Candidatus_Avimonas	Candidatus_Avimonas_narfia	0.0526048	0.138289	0.153819	0.183563	0.0692171	0.0962975	0.0620344
Bacteria	Firmicutes	Erysipelotrichia	Erysipelotrichales	Erysipelotrichaceae	Erysipelatoclostridium	Clostridium_spiroforme	0.0162474	0.177104	0.0487464	0.0287918	0.0488609	0.0134566	0
Bacteria	Firmicutes	Clostridia	Eubacteriales	Lachnospiraceae	Blautia	Blautia_schinkii	0.141877	0.124772	0.0418019	0.00263806	0	0.0699387	0.172531
Bacteria	Firmicutes	Bacilli	Lactobacillales	Streptococcaceae	GGB45491	GGB45491_SGB63163	0.0606139	0.0467085	0.055333	0.00297196	0.171378	0	0.00726665
Bacteria	Firmicutes	Clostridia	Eubacteriales	Lachnospiraceae	Anaerotignum	Anaerotignum_faecicola	0	0.0303581	0.0440033	0.0106618	0.162327	0.116226	0
Bacteria	Actinobacteria	Actinomycetia	Actinomycetales	Actinomycetaceae	Actinomyces	Actinomyces_SGB17157	0.00641436	0.160956	0.0723198	0.00472302	0.0467806	0.117598	0.0145128
Bacteria	Bacteroidetes	Bacteroidia	Bacteroidales	Bacteroidaceae	Bacteroides	Bacteroides_thetaiotaomicron	0.0108087	0.0836919	0.0209911	0.159935	0.0852006	0.115955	0.0237787
Bacteria	Firmicutes	Clostridia	Eubacteriales	Eubacteriales_unclassified	Intestinimonas	Intestinimonas_massiliensis	0	0.00833053	0.0113423	0.0912642	0.151464	0	0
Bacteria	Firmicutes	Clostridia	Eubacteriales	Clostridiaceae	Clostridium	Clostridium_butyricum	0.00135611	0.146118	0.0217325	0.0238878	0.035318	0.00824825	0.00707441
Bacteria	Actinobacteria	Coriobacteriia	Eggerthellales	Eggerthellaceae	Raoultibacter	Raoultibacter_massiliensis	0.032034	0.0717875	0.0600583	0.0670323	0.145383	0.0575366	0.0260677
Bacteria	Firmicutes	Clostridia	Eubacteriales	Lachnospiraceae	GGB3746	GGB3746_SGB5089	0.0631513	0.00578765	0.0128633	0.144242	0.0111344	0.0907153	0.0233635
Bacteria	Firmicutes	Clostridia	Eubacteriales	Oscillospiraceae	Dysosmobacter	Dysosmobacter_welbionis	0	0.1401	0.113469	0.111989	0.067507	0	0.0520661
Bacteria	Firmicutes	Clostridia	Eubacteriales	Oscillospiraceae	Anaerotruncus	Anaerotruncus_colihominis	0.000522127	0.0623662	0.0181574	0.0424307	0.1393	0.0221612	0.0077511
Bacteria	Firmicutes	Clostridia	Eubacteriales	Clostridiaceae	Clostridium	Clostridium_sp_AF34_10BH	0.0213269	0.0383365	0.0680058	0.137781	0.0151247	0.119848	0.0290051
Bacteria	Firmicutes	Clostridia	Eubacteriales	Eubacteriales_unclassified	Eubacteriales_unclassified	Eubacteriales_unclassified_SGB71281	0.0537885	0.04811	0.0701692	0.063107	0.132709	0.0439279	0.0357771
Bacteria	Firmicutes	Clostridia	Eubacteriales	Oscillospiraceae	Faecalibacterium	Faecalibacterium_SGB15346	0.0469749	0.00842028	0.00372492	0.119136	0.000641608	0.130237	0.00596455
Bacteria	Firmicutes	Clostridia	Eubacteriales	Clostridiaceae	Clostridium	Clostridium_mediterraneense	0	0	0	0	0	0.129138	0
Bacteria	Bacteroidetes	Bacteroidia	Bacteroidales	Bacteroidaceae	Bacteroides	Bacteroides_cellulosilyticus	0.0386657	0.0205249	0.112448	0.124703	0.0437206	0.128997	0.0523481
Bacteria	Firmicutes	Clostridia	Eubacteriales	Lachnospiraceae	Mediterraneibacter	Mediterraneibacter_butyricigenes	0.0976424	0.0918821	0.127333	0.0599668	0.0694861	0.037794	0.052771
Bacteria	Firmicutes	Clostridia	Eubacteriales	Clostridiaceae	Clostridium	Clostridium_sp_AM22_11AC	0.019158	0	0.00156157	0.0192974	0	0.119882	0.0322655
Bacteria	Firmicutes	CFGB76388	OFGB76388	FGB76388	GGB9186	GGB9186_SGB14125	0.0424907	0.0269937	0.0556148	0.0245735	0.0230164	0.119838	0.0196905
Bacteria	Firmicutes	Clostridia	Eubacteriales	Lachnospiraceae	Blautia	Blautia_sp_OF03_15BH	0.0227302	0.0991218	0.106923	0.0637009	0.024887	0.118206	0.0648206
Bacteria	Firmicutes	Clostridia	Eubacteriales	Clostridiaceae	Clostridium	Clostridium_sp_1001270H_150608_G6	0.11719	0.0133565	0.0151561	0	0	0	0
Bacteria	Firmicutes	Clostridia	Eubacteriales	Clostridiaceae	Hungatella	Hungatella_hathewayi	0.00142699	0.116832	0	0.000685641	0.0470619	0	0
Bacteria	Proteobacteria	Gammaproteobacteria	Aeromonadales	Aeromonadaceae	GGB9781	GGB9781_SGB15402	0.0142911	0.116623	0.106743	0	0	0	0
Bacteria	Firmicutes	Clostridia	Eubacteriales	Christensenellaceae	Christensenella	Christensenella_minuta	0.00122617	0.0584725	0.00870925	0.0474035	0.114446	0.0234762	0.0115677
Bacteria	Firmicutes	Clostridia	Eubacteriales	Oscillospiraceae	Agathobaculum	Agathobaculum_butyriciproducens	0.108772	0	0	0.0446763	0	0.109068	0.0282797
Bacteria	Firmicutes	Bacilli	Lactobacillales	Lactobacillaceae	GGB4605	GGB4605_SGB6376	0.10584	0	0	0	0	0	0
Bacteria	Firmicutes	Clostridia	Clostridia_unclassified	Clostridia_unclassified	GGB33586	GGB33586_SGB53517	0.0391382	0.0357338	0.102779	0.0707485	0.0227573	0.0417079	0.0285412
Bacteria	Firmicutes	Clostridia	Eubacteriales	Peptostreptococcaceae	Terrisporobacter	Terrisporobacter_mayombei	0	0.0174412	0.096203	0	0.000402239	0	0
Bacteria	Firmicutes	Bacilli	Lactobacillales	Enterococcaceae	GGB33512	GGB33512_SGB15201	0	0	0.0252162	0	0.0926704	0	0
Bacteria	Firmicutes	Clostridia	Eubacteriales	Clostridiaceae	Clostridium	Clostridium_sp_NSJ_42	0.00277129	0	0	0.091514	0	0	0
Bacteria	Firmicutes	Erysipelotrichia	Erysipelotrichales	Erysipelotrichaceae	Holdemania	Holdemania_massiliensis	0	0.026943	0.00781801	0.0103101	0.0910318	0.0227594	0.000597224
Bacteria	Firmicutes	CFGB3070	OFGB3070	FGB3070	GGB9512	GGB9512_SGB14909	0.0561865	0.0844628	0.0749326	0.0270408	0.0554127	0.0898464	0.0455659
Bacteria	Firmicutes	Erysipelotrichia	Erysipelotrichales	Erysipelotrichaceae	Holdemania	Holdemania_sp_1001095H_141210_F2	0.0888726	0	0.0286898	0.0390892	0.000572511	0.0839702	0
Bacteria	Firmicutes	Clostridia	Eubacteriales	Clostridiaceae	Massilioclostridium	Massilioclostridium_coli	0.012094	0.059103	0.0553837	0.0434375	0.0879891	0.0554482	0.0141693
Bacteria	Firmicutes	Clostridia	Eubacteriales	Eubacteriales_Family_XIII_Incertae_Sedis	Mogibacterium	Mogibacterium_sp_NSJ_24	0	0	0	0	0	0.0859943	0
Bacteria	Firmicutes	Clostridia	Eubacteriales	Eubacteriaceae	Eubacteriaceae_unclassified	Eubacteriaceae_bacterium	0.0084816	0	0	0.0843976	0	0.0057137	0.00209926
Bacteria	Firmicutes	CFGB3069	OFGB3069	FGB3069	GGB9770	GGB9770_SGB15389	0	0.0332209	0.0354362	0	0.0843788	0	0
Bacteria	Firmicutes	Clostridia	Eubacteriales	Clostridiaceae	Clostridium	Clostridium_perfringens	0	0	0	0	0.0838803	0	0
Bacteria	Firmicutes	Clostridia	Eubacteriales	Eubacteriales_Family_XIII_Incertae_Sedis	Mogibacterium	Mogibacterium_sp_BX12	0.0798405	0.0652106	0.0536216	0.0539872	0.0197566	0.0648154	0.0502488
Bacteria	Actinobacteria	Actinomycetia	Actinomycetales	Actinomycetaceae	Actinomyces	Actinomyces_SGB17154	0.010237	0.0797982	0.0627498	0.00911215	0.0612538	0.0672958	0.00819709
Bacteria	Firmicutes	Clostridia	Clostridia_unclassified	Clostridia_unclassified	GGB3363	GGB3363_SGB4447	0	0	0	0	0	0.0781199	0
Bacteria	Firmicutes	CFGB3529	OFGB3529	FGB3529	GGB3570	GGB3570_SGB4777	0.0768495	0	0.00047228	0.00302039	0	0.0109556	0.0318297
Bacteria	Firmicutes	Clostridia	Eubacteriales	Lachnospiraceae	Roseburia	Roseburia_hominis	0	0	0	0	0	0.0758458	0.07362
Bacteria	Actinobacteria	Actinomycetia	Actinomycetales	Actinomycetaceae	Actinomyces	Actinomyces_SGB17168	0	0.0241309	0.023873	0.00463126	0.0221651	0.0741698	0.00331165
Bacteria	Firmicutes	Clostridia	Eubacteriales	Clostridiaceae	GGB3510	GGB3510_SGB4687	0.0236327	0.00542865	0.0319525	0.0172353	0.0489917	0	0.0731561
Bacteria	Firmicutes	Clostridia	Eubacteriales	Oscillospiraceae	Pseudoflavonifractor	Pseudoflavonifractor_sp_An184	0	0	0	0.0018938	0.0726374	0	0
Bacteria	Firmicutes	CFGB9718	OFGB9718	FGB9718	GGB51441	GGB51441_SGB71759	0.0715904	0.00103326	0.0455547	0.0254783	0.00519209	0.0205936	0.0327499
Bacteria	Bacteroidetes	Bacteroidia	Bacteroidales	Bacteroidaceae	Bacteroides	Bacteroides_xylanisolvens	0.0147826	0.00598786	0.0173779	0.070356	0.0121042	0.0283725	0.0548908
Bacteria	Firmicutes	Clostridia	Eubacteriales	Peptostreptococcaceae	GGB3444	GGB3444_SGB4594	0.00865171	0.0160996	0.0123529	0.00972642	0.0699871	0.00431879	0.0038858
Bacteria	Firmicutes	CFGB1226	OFGB1226	FGB1226	GGB2998	GGB2998_SGB3988	0.00601272	0	0.0167685	0.0690357	0.0671862	0.0678502	0.0561211
Bacteria	Firmicutes	Clostridia	Eubacteriales	Eubacteriales_Family_XIII_Incertae_Sedis	Mogibacterium	Mogibacterium_diversum	0.0107993	0.0688235	0.0336131	0	0.0158551	0.0190285	0
Bacteria	Bacteroidetes	Bacteroidia	Bacteroidales	Odoribacteraceae	Odoribacter	Odoribacter_laneus	0	0.0194939	0.00436478	0.0685233	0.0644643	0.00482158	0
Bacteria	Firmicutes	Clostridia	Eubacteriales	Eubacteriaceae	Anaerofustis	Anaerofustis_stercorihominis	0.0098259	0.0203062	0.0340346	0.0211708	0.067465	0.0169606	0.0148665
Bacteria	Firmicutes	Clostridia	Eubacteriales	Clostridiaceae	Clostridium	Clostridium_SGB6177	0	0.0673116	0.0292788	0	0	0	0
Bacteria	Firmicutes	Clostridia	Eubacteriales	Lachnospiraceae	Lachnospiraceae_unclassified	Lachnospiraceae_bacterium_NSJ_29	0.0250786	0.0635375	0.0508006	0.0532226	0.0521331	0.0668059	0.0330729
Bacteria	Firmicutes	Clostridia	Eubacteriales	Oscillospiraceae	Anaerotruncus	Anaerotruncus_massiliensis	0	0	0.00106136	0	0.0657747	0	0
Bacteria	Firmicutes	Bacilli	Lactobacillales	Lactobacillaceae	GGB9522	GGB9522_SGB14921	0.0651382	0.0231	0.0472153	0.00979524	0.011433	0.0114351	0
Bacteria	Firmicutes	Clostridia	Eubacteriales	Lachnospiraceae	Bariatricus	Bariatricus_massiliensis	0.00682545	0.0649597	0.00454506	0.00422855	0.0187646	0.0219756	0
Bacteria	Firmicutes	Clostridia	Eubacteriales	Oscillospiraceae	Oscillospiraceae_unclassified	Ruminococcaceae_bacterium_AM28_23LB	0.00480782	0.00738011	0.00860007	0	0.0484414	0.0648464	0
Bacteria	Firmicutes	Erysipelotrichia	Erysipelotrichales	Turicibacteraceae	Turicibacter	Turicibacter_bilis	0.018376	0.0222186	0.0254447	0.00527612	0.0622952	0.0233885	0.0123546
Bacteria	Proteobacteria	Betaproteobacteria	Burkholderiales	Sutterellaceae	Parasutterella	Parasutterella_excrementihominis	0.0019184	0.0152297	0	0.0590518	0	0.0336376	0.00347313
Bacteria	Firmicutes	Clostridia	Eubacteriales	Oscillospiraceae	Oscillospiraceae_unclassified	Oscillospiraceae_bacterium_Marseille_Q3528	0.0570299	0.00501673	0.0158062	0.0268878	0.0157638	0.0467461	0.0474729
Bacteria	Actinobacteria	Actinomycetia	Actinomycetales	Actinomycetaceae	Actinomyces	Actinomyces_oris	0.00189714	0.0091912	0.0178679	0.00347409	0.0488115	0.0562423	0.011073
Bacteria	Firmicutes	Bacilli	Lactobacillales	Streptococcaceae	Streptococcus	Streptococcus_salivarius	0.054372	0.00108159	0	0.00138148	0.000592253	0.0321576	0.00652076
Bacteria	Firmicutes	Clostridia	Eubacteriales	Oscillospiraceae	GGB9237	GGB9237_SGB14179	0	0	0	0.0129762	0.0511213	0	0
Bacteria	Firmicutes	CFGB76465	OFGB76465	FGB76465	GGB80140	GGB80140_SGB15224	0.0153543	0.000752509	0.00992042	0.00309176	0.0486117	0	0.0262907
Bacteria	Firmicutes	Clostridia	Eubacteriales	Clostridiaceae	Clostridium	Clostridium_celatum	0	0.00640898	0.0075184	0	0.0472421	0	0
Bacteria	Firmicutes	Bacilli	Lactobacillales	Streptococcaceae	Streptococcus	Streptococcus_parasanguinis	0.0348029	0.0244117	0.0344536	0.00920136	0.0153936	0.0464728	0.0238377
Bacteria	Firmicutes	Clostridia	Eubacteriales	Lachnospiraceae	Lacrimispora	Lacrimispora_saccharolytica	0.0103882	0.0168521	0.0299289	0.0202149	0.0190459	0.046429	0.00254525
Bacteria	Firmicutes	Clostridia	Eubacteriales	Christensenellaceae	Christensenella	Christensenella_hongkongensis	0.0074468	0.0150295	0.0125637	0.0153721	0.04549	0.0115873	0.00244272
Bacteria	Actinobacteria	Actinomycetia	Actinomycetales	Actinomycetaceae	Actinomyces	Actinomyces_sp_ICM58	0.0174617	0.0453162	0	0	0	0	0
Bacteria	Firmicutes	CFGB3048	OFGB3048	FGB3048	GGB9559	GGB9559_SGB69175	0.0149243	0.0147694	0.0173169	0.0245123	0.0446115	0.0103909	0.00160712
Bacteria	Firmicutes	Tissierellia	Tissierellales	Peptoniphilaceae	Anaerococcus	Anaerococcus_obesiensis	0	0.0075412	0	0.0208394	0.0444412	0	0
Bacteria	Actinobacteria	Actinomycetia	Micrococcales	Microbacteriaceae	Microbacterium	Microbacterium_testaceum	0	0	0	0	0.0442611	0	0
Bacteria	Firmicutes	Erysipelotrichia	Erysipelotrichales	Erysipelotrichaceae	Holdemania	Holdemania_filiformis	0	0.00235418	0	0.00411894	0	0.0433839	0.00699495
Bacteria	Firmicutes	Clostridia	Eubacteriales	Oscillospiraceae	GGB33928	GGB33928_SGB15225	0	0	0	0.0419592	0.0432098	0.0400784	0
Bacteria	Bacteroidetes	Bacteroidia	Bacteroidales	Porphyromonadaceae	Porphyromonas	Porphyromonas_somerae	0	0.0417309	0	0	0.00243071	0	0
Bacteria	Firmicutes	CFGB9238	OFGB9238	FGB9238	GGB74463	GGB74463_SGB54347	0.0165994	0	0	0	0.0413911	0.00625516	0
Bacteria	Firmicutes	Clostridia	Eubacteriales	Eubacteriaceae	Eubacterium	Eubacterium_ventriosum	0.0407826	0	0	0	0	0	0
Bacteria	Firmicutes	Clostridia	Eubacteriales	Lachnospiraceae	GGB3537	GGB3537_SGB4727	0.0227302	0.0406309	0.0209606	0.00595157	0.0327491	0.0248479	0.00219153
Bacteria	Firmicutes	Clostridia	Eubacteriales	Lachnospiraceae	Eisenbergiella	Eisenbergiella_massiliensis	0	0.0251619	0.00685822	0	0.0401301	0	0
Bacteria	Firmicutes	Bacilli	Lactobacillales	Streptococcaceae	Lactococcus	Lactococcus_lactis	0.0195691	0	0.0379982	0	0	0	0
Bacteria	Firmicutes	Clostridia	Eubacteriales	Eubacteriales_unclassified	Eubacteriales_unclassified	Clostridiales_bacterium_Marseille_P2846	0	0	0	0.0224095	0.0110727	0.0361722	0.0051392
Bacteria	Firmicutes	Bacilli	Lactobacillales	Streptococcaceae	Streptococcus	Streptococcus_anginosus	0	0.00918199	0	0	0.0359695	0	0
Bacteria	Firmicutes	Clostridia	Eubacteriales	Lachnospiraceae	Faecalicatena	Faecalicatena_fissicatena	0	0	0	0	0	0.0359324	0.00621831
Bacteria	Actinobacteria	Coriobacteriia	Coriobacteriales	Coriobacteriaceae	Collinsella	Collinsella_SGB62935	0.0298156	0.0159201	0.0358958	0.0224783	0.021136	0.00946525	0.025332
Bacteria	Firmicutes	Bacilli	Lactobacillales	Streptococcaceae	Streptococcus	Streptococcus_SGB14888	0.0343115	0.00885291	0.013625	0.00553865	0.0138143	0.00867111	0.000758705
Bacteria	Proteobacteria	Deltaproteobacteria	Desulfovibrionales	Desulfovibrionaceae	Bilophila	Bilophila_wadsworthia	0	0.00143368	0.0329327	0.027864	0.0202057	0.0252166	0.00107141
Bacteria	Firmicutes	Erysipelotrichia	Erysipelotrichales	Erysipelotrichaceae	Erysipelotrichaceae_unclassified	Erysipelotrichaceae_bacterium_3_1_53	0.0156851	0.0016638	0	0.0327986	0	0.0205832	0
Bacteria	Firmicutes	CFGB75916	OFGB75916	FGB75916	GGB2993	GGB2993_SGB3978	0	0.0321807	0	0	0.0087234	0	0
Bacteria	Firmicutes	Clostridia	Eubacteriales	Lachnospiraceae	Roseburia	Roseburia_sp_AF02_12	0.00622299	0	0	0	0	0.0310927	0
Bacteria	Firmicutes	Clostridia	Eubacteriales	Lachnospiraceae	Lachnospira	Lachnospira_sp_NSJ_43	0.00664353	0	0	0.0305633	0	0.0276093	0.00321168
Bacteria	Firmicutes	Bacilli	Lactobacillales	Enterococcaceae	Enterococcus	Enterococcus_SGB6173	0.00408487	0.029387	0.000111722	0	0	0.0203976	0.0230918
Bacteria	Thaumarchaeota	Thaumarchaeota_unclassified	Nitrosopumilales	Nitrosopumilaceae	Nitrosopumilus	Nitrosopumilus_SGB14899	0.0093841	0	0	0.0199422	0	0.029373	0.000456248
Bacteria	Firmicutes	Clostridia	Eubacteriales	Oscillospiraceae	GGB33469	GGB33469_SGB15236	0.006816	0	0	0.0250374	0.0284973	0.0108369	0
Bacteria	Firmicutes	Clostridia	Eubacteriales	Christensenellaceae	Christensenella	Christensenella_sp_Marseille_P3954	0.00597256	0.0265426	0.0274176	0.0112659	0.0130148	0.00750826	0.00208131
Bacteria	Firmicutes	Clostridia	Eubacteriales	Lachnospiraceae	Lachnoclostridium	Clostridium_hylemonae	0.0041463	0.0109747	0.00565721	0.00509515	0.0269278	0.00387273	0
Bacteria	Firmicutes	CFGB9718	OFGB9718	FGB9718	GGB3569	GGB3569_SGB4776	0	0.0268441	0	0	0	0	0
Bacteria	Firmicutes	CFGB1262	OFGB1262	FGB1262	GGB3061	GGB3061_SGB4063	0.0163773	0.0265127	0.0188785	0.013853	0	0	0
Bacteria	Firmicutes	Negativicutes	Veillonellales	Veillonellaceae	Allisonella	Allisonella_histaminiformans	0.0010348	0	0	0.0245735	0	0.00809355	0
Bacteria	Firmicutes	Clostridia	Eubacteriales	Lachnospiraceae	Enterocloster	Enterocloster_bolteae	0	0.0040456	0.000842995	0.00108836	0.0244354	0.0137093	0
Bacteria	Firmicutes	Bacilli	Lactobacillales	Streptococcaceae	Streptococcus	Streptococcus_australis	0.0140998	0.0235901	0.0111113	0	0	0	0
Bacteria	Bacteroidetes	Bacteroidia	Bacteroidales	Porphyromonadaceae	Porphyromonas	Porphyromonas_asaccharolytica	0	0.00623869	0	0	0.0235569	0	0
Bacteria	Firmicutes	Clostridia	Eubacteriales	Eubacteriales_Family_XIII_Incertae_Sedis	Eubacteriales_Family_XIII_Incertae_Sedis_unclassified	Eubacterium_sulci	0.000694594	0.0234797	0.0073889	0	0.00109073	0.0011448	0
Bacteria	Firmicutes	CFGB1249	OFGB1249	FGB1249	GGB3034	GGB3034_SGB4030	0	0	0.00614726	0	0.0217456	0.00289553	0
Bacteria	Firmicutes	Clostridia	Eubacteriales	Clostridiaceae	Lactonifactor	Lactonifactor_sp_BIOML_A6	0.00628206	0.00638827	0.00952939	0.0144163	0.0104829	0.0171772	0.0215667
Bacteria	Firmicutes	CFGB45503	OFGB45503	FGB45503	GGB48165	GGB48165_SGB66168	0.013528	0.00766087	0.0212425	0	0	0	0
Bacteria	Firmicutes	Bacilli	Lactobacillales	Lactobacillaceae	Pediococcus	Pediococcus_acidilactici	0.0198408	0	0	0	0	0	0
Bacteria	Firmicutes	Clostridia	Eubacteriales	Lachnospiraceae	Blautia	Blautia_SGB4815	0.0198101	0.000692677	0.00330342	0	0	0	0.000645925
Bacteria	Actinobacteria	Coriobacteriia	Coriobacteriales	Coriobacteriaceae	Collinsella	Collinsella_SGB4121	0	0	0	0	0.0194654	0	0
Bacteria	Firmicutes	Tissierellia	Tissierellales	Peptoniphilaceae	Peptoniphilus	Peptoniphilus_duerdenii	0	0.000501673	0	0	0.0185647	0	0
Bacteria	Firmicutes	Clostridia	Clostridia_unclassified	Clostridia_unclassified	GGB9534	GGB9534_SGB14937	0.0133485	0	0.00362589	0.0110646	0.0181057	0.0151764	0
Bacteria	Firmicutes	Bacilli	Lactobacillales	Streptococcaceae	Streptococcus	Streptococcus_gordonii	0	0.0179337	0.0050148	0	0.00123139	0.0127939	0
Bacteria	Firmicutes	Clostridia	Eubacteriales	Oscillospiraceae	Oscillospiraceae_unclassified	Clostridium_methylpentosum	0	0.00814183	0.00399407	0	0.0177651	0.00440646	0
Bacteria	Firmicutes	Clostridia	Eubacteriales	Oscillospiraceae	Hydrogenoanaerobacterium	Hydrogenoanaerobacterium_saccharovorans	0.00461645	0.0153102	0.00621836	0.00901019	0.0176763	0.00128404	0.00145333
Bacteria	Proteobacteria	Deltaproteobacteria	Desulfovibrionales	Desulfovibrionaceae	Desulfovibrio	Desulfovibrio_SGB5076	0	0	0	0	0	0.016842	0
Bacteria	Firmicutes	Clostridia	Eubacteriales	Clostridiaceae	Clostridiaceae_unclassified	Clostridiaceae_bacterium_OM02_2AC	0.00799964	0.00628932	0.000332627	0.0153211	0	0.0110097	0
Bacteria	Firmicutes	Clostridia	Eubacteriales	Lachnospiraceae	Anaerostipes	Anaerostipes_caccae	0.002209	0.0120954	0.00797798	0.0023271	0.0152851	0	0
Bacteria	Firmicutes	Clostridia	Eubacteriales	Peptostreptococcaceae	Romboutsia	Romboutsia_hominis	0	0.0152297	0	0	0	0	0
Bacteria	Firmicutes	Clostridia	Clostridiales	Clostridiales_unclassified	Lawsonibacter	Lawsonibacter_asaccharolyticus	0	0.00232426	0	0.00812574	0.00626308	0	0.0151587
Bacteria	Firmicutes	Clostridia	Clostridia_unclassified	Clostridia_unclassified	Clostridia_unclassified	Clostridia_bacterium	0.000883599	0.00633995	0.00255438	0	0.0150037	0.00255776	0
Bacteria	Actinobacteria	Actinomycetia	Micrococcales	Microbacteriaceae	Microbacterium	Microbacterium_paulum	0	0	0	0	0.0141746	0.00536304	0
Bacteria	Firmicutes	Clostridia	Eubacteriales	Lachnospiraceae	Catenibacillus	Catenibacillus_scindens	0.0137596	0.00374644	0.00220397	0.00602039	0.00126101	0	0.00768189
Bacteria	Firmicutes	Clostridia	Eubacteriales	Lachnospiraceae	Waltera	Waltera_intestinalis	0	0.0135981	0.00152348	0	0	0	0
Bacteria	Firmicutes	Clostridia	Eubacteriales	Oscillospiraceae	Oscillospiraceae_unclassified	Oscillospiraceae_bacterium_BX1	0	0	0.00387473	0	0.0135651	0	0
Bacteria	Firmicutes	Clostridia	Eubacteriales	Oscillospiraceae	Bittarella	Bittarella_massiliensis	0.0106882	0.0092027	0.0116826	0.00921155	0.0135034	0.00204724	0.00812532
Bacteria	Firmicutes	Clostridia	Eubacteriales	Christensenellaceae	Christensenellaceae_unclassified	Christensenellaceae_bacterium_NSJ_63	0	0	0	0.00210535	0.0132541	0.00403775	0
Bacteria	Firmicutes	Clostridia	Eubacteriales	Oscillospiraceae	Massiliimalia	Massiliimalia_timonensis	0	0	0	0	0	0.013142	0.00751016
Bacteria	Firmicutes	Clostridia	Eubacteriales	Lachnospiraceae	GGB3593	GGB3593_SGB4817	0.00404471	0.0130067	0.000360558	0.00597961	0	0.00819153	0.00663098
Bacteria	Firmicutes	Clostridia	Clostridia_unclassified	Clostridia_unclassified	Clostridia_unclassified	Clostridia_bacterium_UC5_1_1D1	0.00166797	0.00794162	0.000121879	0.00174341	0	0.00377733	0.012857
Bacteria	Firmicutes	Clostridia	Eubacteriales	Oscillospiraceae	Oscillospiraceae_unclassified	Oscillospiraceae_bacterium_NSJ_64	0.000914312	0.00550689	0.012683	0.00845709	0	0.00164501	0.000645925
Bacteria	Firmicutes	Clostridia	Eubacteriales	Lachnospiraceae	Mediterraneibacter	Mediterraneibacter_glycyrrhizinilyticus	0.000815085	0	0.00129242	0.0124843	0	0.0103677	0
Bacteria	Firmicutes	Erysipelotrichia	Erysipelotrichales	Erysipelotrichaceae	Erysipelatoclostridium	Erysipelatoclostridium_ramosum	0	0	0	0	0.00513286	0.0123273	0.0123443
Bacteria	Actinobacteria	Actinomycetia	Actinomycetales	Actinomycetaceae	Mobiluncus	Mobiluncus_SGB15488	0	0.00600857	0	0	0.0122448	0	0
Bacteria	Firmicutes	Clostridia	Eubacteriales	Lachnospiraceae	Lachnospiraceae_unclassified	Lachnospiraceae_bacterium_NSJ_38	0.00145534	0.00898178	0.00838932	0.00836533	0.0119931	0.00347051	0.00424977
Bacteria	Firmicutes	Clostridia	Eubacteriales	Eubacteriales_unclassified	Fenollaria	Fenollaria_timonensis	0	0.0117364	0	0	0	0	0
Bacteria	Firmicutes	Clostridia	Eubacteriales	Oscillospiraceae	Phocea	Phocea_massiliensis	0.00119546	0.00108159	0.00453491	0.000586236	0.00125113	0.0117291	0.000909934
Bacteria	Firmicutes	Clostridia	Clostridia_unclassified	Clostridia_unclassified	Candidatus_Pararuminococcus	Candidatus_Pararuminococcus_gallinarum	0.00553076	0.00462782	0.00506559	0.0113653	0.00042198	0.00611593	0
Bacteria	Actinobacteria	Actinomycetia	Actinomycetales	Actinomycetaceae	Actinomyces	Actinomyces_SGB17132	0	0.0108251	0.00319424	0	0	0.0012402	0
Bacteria	Firmicutes	Clostridia	Eubacteriales	Lachnospiraceae	Lachnoclostridium	Clostridium_symbiosum	0	0	0	0	0.0107025	0	0
Bacteria	Actinobacteria	Actinomycetia	Actinomycetales	Actinomycetaceae	Actinomyces	Actinomyces_naeslundii	0	0	0.000901395	0	0.00993258	0.00560283	0
Bacteria	Firmicutes	Erysipelotrichia	Erysipelotrichales	Erysipelotrichaceae	Amedibacillus	Amedibacillus_dolichus	0.00604344	0.00890124	0.00401438	0	0.00303283	0.00985716	0
Bacteria	Firmicutes	Bacilli	Lactobacillales	Enterococcaceae	Enterococcus	Enterococcus_faecalis	0	0	0	0	0.00876288	0.00773515	0
Bacteria	Actinobacteria	Actinomycetia	Actinomycetales	Actinomycetaceae	Actinomyces	Actinomyces_radicidentis	0	0	0	0	0.00820271	0.00202403	0
Bacteria	Actinobacteria	Actinomycetia	Actinomycetales	Actinomycetaceae	Pauljensenia	Pauljensenia_hongkongensis	0	0.00372573	0.000482437	0	0.00106112	0.00793111	0
Bacteria	Firmicutes	Clostridia	Eubacteriales	Eubacteriales_Family_XIII_Incertae_Sedis	Eubacteriales_Family_XIII_Incertae_Sedis_unclassified	Eubacterium_brachy	0	0.0079117	0.00212272	0	0	0	0
Bacteria	Firmicutes	Clostridia	Eubacteriales	Clostridiaceae	Clostridium	Clostridium_sp_AF34_13	0	0	0	0.00790399	0	0	0
Bacteria	Firmicutes	Clostridia	Eubacteriales	Clostridiaceae	Clostridiaceae_unclassified	Clostridiaceae_bacterium_Marseille_Q4143	0	0	0	0	0	0.00774547	0
Bacteria	Firmicutes	Erysipelotrichia	Erysipelotrichales	Erysipelotrichaceae	Dielma	Dielma_fastidiosa	0	0.00757112	0	0	0	0	0
Bacteria	Actinobacteria	Actinomycetia	Actinomycetales	Actinomycetaceae	Actinomyces	Actinomyces_massiliensis	0	0.00213326	0.00754887	0	0	0.000881807	0
Bacteria	Firmicutes	Clostridia	Eubacteriales	Oscillospiraceae	GGB9453	GGB9453_SGB14844	0.00740664	0	0	0	0	0	0
Bacteria	Bacteroidetes	Bacteroidia	Bacteroidales	Porphyromonadaceae	Porphyromonas	Porphyromonas_SGB1982	0	0	0	0	0.00738342	0	0
Bacteria	Firmicutes	Clostridia	Eubacteriales	Lachnospiraceae	Lachnospiraceae_unclassified	Lachnospiraceae_bacterium_AM48_27BH	0	0	0	0	0	0.00737676	0
Bacteria	Firmicutes	Clostridia	Eubacteriales	Eubacteriales_Family_XIII_Incertae_Sedis	Emergencia	Emergencia_timonensis	0	0	0	0	0.00732173	0	0
Bacteria	Firmicutes	Clostridia	Eubacteriales	Lachnospiraceae	Blautia	Blautia_caecimuris	0.00730741	0.00688995	0	0	0	0	0
Bacteria	Firmicutes	Clostridia	Eubacteriales	Lachnospiraceae	Enterocloster	Enterocloster_lavalensis	0	0	0	0	0	0.00708282	0
Bacteria	Firmicutes	Erysipelotrichia	Erysipelotrichales	Erysipelotrichaceae	Solobacterium	Solobacterium_SGB6829	0	0.00695898	0.00180279	0	0	0.000513099	0
Bacteria	Actinobacteria	Actinomycetia	Actinomycetales	Actinomycetaceae	Actinomyces	Actinomyces_graevenitzii	0	0.00690836	0.00169361	0	0.000621866	0.00140522	0
Bacteria	Firmicutes	Tissierellia	Tissierellales	Peptoniphilaceae	Peptoniphilus	Peptoniphilus_lacrimalis	0	0	0	0	0.00682325	0	0
Bacteria	Firmicutes	Bacilli	Lactobacillales	Streptococcaceae	Streptococcus	Streptococcus_rubneri	0	0.00678869	0.00598729	0	0	0	0
Bacteria	Firmicutes	Clostridia	Eubacteriales	Oscillospiraceae	Harryflintia	Harryflintia_acetispora	0.000302408	0.00652865	0.0050859	0	0	0.00566987	0
Bacteria	Firmicutes	Clostridia	Eubacteriales	Clostridiaceae	Clostridium	Clostridium_paraputrificum	0	0.00632844	0	0	0	0	0
Bacteria	Firmicutes	Clostridia	Eubacteriales	Clostridiaceae	Clostridium	Clostridium_SGB6179	0.00598201	0	0	0	0	0	0.00328089
Bacteria	Firmicutes	Clostridia	Eubacteriales	Oscillospiraceae	Ruminococcus	Ruminococcus_gauvreauii	0	0.00203431	0	0.000142736	0.00585344	0.000892121	0
Bacteria	Firmicutes	CFGB2863	OFGB2863	FGB2863	GGB45495	GGB45495_SGB63167	0	0.000642049	0.00580701	0	0	0	0
Bacteria	Actinobacteria	Actinomycetia	Actinomycetales	Actinomycetaceae	Actinomyces	Actinomyces_sp_ICM47	0.00554966	0	0	0	0	0	0
Bacteria	Firmicutes	Bacilli	Bacillales	Bacillales_unclassified	Gemella	Gemella_morbillorum	0	0	0	0.00528632	0.00296127	0	0
Bacteria	Proteobacteria	Epsilonproteobacteria	Campylobacterales	Helicobacteraceae	GGB9575	GGB9575_SGB14988	0	0	0	0.00479184	0	0.00522381	0.00109192
Bacteria	Firmicutes	Clostridia	Eubacteriales	Lachnospiraceae	Lachnospiraceae_unclassified	Lachnospiraceae_bacterium_OM04_12BH	0	0	0	0.00170263	0.000661349	0.00522381	0
Bacteria	Firmicutes	Clostridia	Eubacteriales	Oscillospiraceae	GGB9707	GGB9707_SGB15229	0.00342335	0	0.00232331	0.00518436	0	0	0
Bacteria	Actinobacteria	Actinomycetia	Bifidobacteriales	Bifidobacteriaceae	Bifidobacterium	Bifidobacterium_dentium	0.00493776	0	0	0	0	0.000513099	0
Bacteria	Firmicutes	Bacilli	Lactobacillales	Lactobacillaceae	Leuconostoc	Leuconostoc_gelidum	0	0	0	0	0.0047627	0	0
Bacteria	Actinobacteria	Actinomycetia	Actinomycetales	Actinomycetaceae	Actinomyces	Actinomyces_timonensis	0	0	0	0	0.00426176	0.00465656	0
Bacteria	Actinobacteria	Actinomycetia	Micrococcales	Micrococcaceae	Kocuria	Kocuria_salsicia	0	0	0.00461616	0	0.000231966	0.000489893	0
Bacteria	Firmicutes	Clostridia	Eubacteriales	Eubacteriales_unclassified	Eubacteriales_unclassified	Clostridiales_bacterium	0	0.00457719	0	0	0	0	0
Bacteria	Firmicutes	Tissierellia	Tissierellia_unclassified	Tissierellia_unclassified	Ezakiella	Ezakiella_SGB6726	0	0	0	0	0.00449125	0	0
Bacteria	Firmicutes	Clostridia	Clostridia_unclassified	Clostridia_unclassified	Candidatus_Geddesella	Candidatus_Geddesella_stercoravicola	0	0	0	0	0.00432098	0	0
Bacteria	Firmicutes	CFGB1260	OFGB1260	FGB1260	GGB3057	GGB3057_SGB4059	0.00397619	0.000292259	0.00248328	0	0	0	0
Bacteria	Firmicutes	Clostridia	Eubacteriales	Peptostreptococcaceae	Peptostreptococcaceae_unclassified	Peptostreptococcaceae_bacterium	0	0	0.00393567	0	0	0	0
Bacteria	Proteobacteria	Gammaproteobacteria	Chromatiales	Chromatiaceae	Rheinheimera	Rheinheimera_SGB14999	0	0	0	0	0	0	0.00390631
Bacteria	Firmicutes	Bacilli	Lactobacillales	Enterococcaceae	Enterococcus	Enterococcus_hirae	0	0	0	0	0.00381263	0	0
Bacteria	Firmicutes	Clostridia	Eubacteriales	Eubacteriales_unclassified	Intestinimonas	Intestinimonas_butyriciproducens	0	0	0	0	0.00370158	0	0
Bacteria	Actinobacteria	Coriobacteriia	Coriobacteriales	Atopobiaceae	Lancefieldella	Lancefieldella_parvula	0	0.0036866	0	0	0	0	0
Bacteria	Firmicutes	Tissierellia	Tissierellales	Peptoniphilaceae	Peptoniphilus	Peptoniphilus_harei	0	0.000310669	0	0.000978759	0.0036621	0	0
Bacteria	Actinobacteria	Actinomycetia	Actinomycetales	Actinomycetaceae	Actinomyces	Actinomyces_SGB17163	0	0.00347489	0	0	0	0	0
Bacteria	Firmicutes	Clostridia	Eubacteriales	Clostridiaceae	Clostridium	Clostridium_sp_AT4	0	0	0	0	0	0.00336221	0
Bacteria	Firmicutes	Tissierellia	Tissierellales	Peptoniphilaceae	Peptoniphilus	Peptoniphilus_grossensis	0	0.0033161	0	0	0	0	0
Bacteria	Firmicutes	Clostridia	Eubacteriales	Clostridiaceae	Paraclostridium	Paraclostridium_bifermentans	0	0.00320564	0	0	0	0	0
Bacteria	Firmicutes	Clostridia	Eubacteriales	Eubacteriales_Family_XIII_Incertae_Sedis	Mogibacterium	Mogibacterium_timidum	0	0.0031343	0	0	0.000261579	0.000195957	0
Bacteria	Bacteroidetes	Bacteroidia	Bacteroidales	Prevotellaceae	Prevotella	Prevotella_timonensis	0	0	0	0	0.00313154	0	0
Bacteria	Firmicutes	Tissierellia	Tissierellales	Peptoniphilaceae	Peptoniphilus	Peptoniphilus_sp_Marseille_P3761	0	0.000561505	0	0	0.00289217	0	0
Bacteria	Firmicutes	Clostridia	Clostridia_unclassified	Clostridia_unclassified	Candidatus_Parachristensenella	Candidatus_Parachristensenella_avicola	0.000160654	0	0	0	0.00268241	0	0
Bacteria	Firmicutes	Clostridia	Eubacteriales	Oscillospiraceae	Solibaculum	Solibaculum_mannosilyticum	0.00264135	0	0	0	0	0	0
Bacteria	Firmicutes	CFGB40183	OFGB40183	FGB40183	GGB42389	GGB42389_SGB59559	0.00257992	0	0	0	0	0	0
Bacteria	Proteobacteria	Gammaproteobacteria	Enterobacterales	Enterobacteriaceae	Klebsiella	Klebsiella_pneumoniae	0	0	0	0	0	0	0.00251449
Bacteria	Firmicutes	CFGB1126	OFGB1126	FGB1126	GGB2848	GGB2848_SGB3813	0	0	0	0	0.00239122	0	0
Bacteria	Firmicutes	CFGB3004	OFGB3004	FGB3004	GGB58158	GGB58158_SGB79798	0	0.00185251	0.000662716	0.00187341	0.000740317	0	0
Bacteria	Actinobacteria	Coriobacteriia	Coriobacteriales	Atopobiaceae	Olsenella	Olsenella_uli	0	0.00174435	0	0	0	0	0
Bacteria	Firmicutes	Clostridia	Eubacteriales	Lachnospiraceae	GGB3534	GGB3534_SGB4722	0	0	0	0	0	0.00149288	0
Bacteria	Firmicutes	Clostridia	Eubacteriales	Eubacteriales_unclassified	Fenollaria	Fenollaria_massiliensis	0	0	0	0	0.00147076	0	0
Bacteria	Bacteroidetes	Bacteroidia	Bacteroidales	Porphyromonadaceae	Porphyromonas	Porphyromonas_SGB1977	0	0	0	0	0.0013227	0	0
Bacteria	Actinobacteria	Actinomycetia	Actinomycetales	Actinomycetaceae	Schaalia	Schaalia_georgiae	0	0	0	0	0.00121165	0	0
Bacteria	Firmicutes	CFGB3047	OFGB3047	FGB3047	GGB52130	GGB52130_SGB14966	0	0	0	0	0	0.00101331	0
Bacteria	Actinobacteria	Actinomycetia	Micrococcales	Micrococcaceae	Rothia	Rothia_mucilaginosa	0	0	0	0	0	0.000892121	0
Bacteria	Firmicutes	Clostridia	Eubacteriales	Oscillospiraceae	Anaerotruncus	Anaerotruncus_rubiinfantis	0	0.000862969	0	0.000545454	0	0.000327455	0
Bacteria	Firmicutes	Bacilli	Lactobacillales	Lactobacillaceae	Leuconostoc	Leuconostoc_mesenteroides	0.000763108	0	0	0	0	0	0
Bacteria	Firmicutes	Clostridia	Clostridia_unclassified	Clostridia_unclassified	Candidatus_Paralachnospira	Candidatus_Paralachnospira_caecorum	0	0	0	0	0	0	0.000676683
Bacteria	Firmicutes	Clostridia	Eubacteriales	Eubacteriales_unclassified	Eubacteriales_unclassified	Clostridiales_bacterium_1_7_47FAA	0	0	0	0.000596431	0	0	0
Bacteria	Firmicutes	Bacilli	Lactobacillales	Enterococcaceae	GGB10485	GGB10485_SGB49305	0	0	0	0	0	0.000567245	0
Bacteria	Firmicutes	CFGB8822	OFGB8822	FGB8822	GGB42994	GGB42994_SGB4746	0	0	0	0	0	0.000489893	0
Bacteria	Firmicutes	Bacilli	Lactobacillales	Streptococcaceae	Lactococcus	Lactococcus_cremoris	0.000413449	0	0	0	0	0	0
Bacteria	Firmicutes	Clostridia	Eubacteriales	Oscillospiraceae	GGB32900	GGB32900_SGB53446	0.000401636	0	0	0	0	0	0
Bacteria	Firmicutes	Clostridia	Eubacteriales	Christensenellaceae	Christensenellaceae_unclassified	Christensenellaceae_bacterium_NSJ_53	0	0.000151883	0.000401184	0	0.000241837	0	0
Bacteria	Firmicutes	Bacilli	Lactobacillales	Streptococcaceae	Streptococcus	Streptococcus_equinus	0	0	0.000370715	0	0	0	0
Bacteria	Firmicutes	Clostridia	Eubacteriales	Peptostreptococcaceae	GGB3265	GGB3265_SGB4313	0	0	0	0	0	0.00035066	0
Bacteria	Firmicutes	Clostridia	Eubacteriales	Oscillospiraceae	Angelakisella	Angelakisella_massiliensis	0	0	0.000322471	0	0	0	0
Bacteria	Firmicutes	Clostridia	Eubacteriales	Oscillospiraceae	Neobittarella	Neobittarella_massiliensis	0	0	0	0	0	0	0.000233251
Bacteria	Firmicutes	Erysipelotrichia	Erysipelotrichales	Erysipelotrichaceae	Bulleidia	Bulleidia_extructa	0	0.000232426	0	0	0	0	0
Bacteria	Firmicutes	Bacilli	Lactobacillales	Lactobacillaceae	Leuconostoc	Leuconostoc_citreum	0	0.000232426	0	0	0	0	0
