# Supplementary material for: Gut microbiome remodeling and metabolomic profile improves in response to protein pacing with intermittent fasting versus continuous caloric restriction
Source: Nat Commun. 2024 May 28;15:4155. doi: 10.1038/s41467-024-48355-5 (PMC11133430; doi:10.1038/s41467-024-48355-5)
Supplement: Supplementary file 17 — Dataset 14 [file 41467_2024_48355_MOESM17_ESM.xlsx]

## Sheet: Supplemental Data 14
Supplemental Data 14. Estimated metabolic pathways profiled in the case study participant's gut microbiome. Pathway abundance displayed in descending order by percentage over the 52-week period.
	Week
MetaCyc Metabolic Pathway	0	4	8	12	16	32	52
PWY-7238: sucrose biosynthesis II	1.92577	1.42685	1.61779	1.35696	1.23609	1.43458	1.63182
GLYCOGENSYNTH-PWY: glycogen biosynthesis I (from ADP-D-Glucose)	1.79906	1.47501	1.60625	1.3409	1.20493	1.45949	1.55181
VALSYN-PWY: L-valine biosynthesis	1.55812	1.37022	1.46005	1.27167	1.42266	1.36112	1.33758
ARGSYNBSUB-PWY: L-arginine biosynthesis II (acetyl cycle)	1.49242	1.2845	1.35234	1.13512	1.22858	1.30777	1.28953
PWY-6163: chorismate biosynthesis from 3-dehydroquinate	1.48873	1.25618	1.36259	1.15107	1.22913	1.30158	1.30901
PWY-5941: glycogen degradation II	1.28899	1.23517	1.38721	1.07554	1.00116	1.13317	1.48041
ARGSYN-PWY: L-arginine biosynthesis I (via L-ornithine)	1.45449	1.25276	1.30808	1.1194	1.21221	1.27209	1.23862
ARO-PWY: chorismate biosynthesis I	1.41852	1.1899	1.2665	1.11642	1.07965	1.23369	1.26712
PWY-6386: UDP-N-acetylmuramoyl-pentapeptide biosynthesis II (lysine-containing)	1.41324	1.1618	1.27525	1.24722	1.25287	1.232	1.23987
PWY-1042: glycolysis IV	1.28521	1.33271	1.37748	1.14946	1.24253	1.40676	1.41278
PWY-6387: UDP-N-acetylmuramoyl-pentapeptide biosynthesis I (meso-diaminopimelate containing)	1.37577	1.14154	1.25256	1.22565	1.23939	1.22104	1.21287
PWY-6122: 5-aminoimidazole ribonucleotide biosynthesis II	1.37128	1.21402	1.27463	1.1741	1.2235	1.33269	1.1996
PWY-6277: superpathway of 5-aminoimidazole ribonucleotide biosynthesis	1.37128	1.21402	1.27463	1.1741	1.2235	1.33269	1.1996
PEPTIDOGLYCANSYN-PWY: peptidoglycan biosynthesis I (meso-diaminopimelate containing)	1.36594	1.16096	1.2685	1.21518	1.2408	1.22043	1.22657
PWY-7221: guanosine ribonucleotides de novo biosynthesis	1.28311	1.21376	1.35989	1.18213	1.29071	1.22936	1.25774
PWY-6121: 5-aminoimidazole ribonucleotide biosynthesis I	1.34635	1.10443	1.14427	1.14338	1.0152	1.23099	1.10233
COMPLETE-ARO-PWY: superpathway of aromatic amino acid biosynthesis	1.31672	1.11883	1.2013	1.02412	0.991105	1.12451	1.22836
GLUTORN-PWY: L-ornithine biosynthesis I	1.31014	1.11082	1.24778	0.944297	1.04263	1.05854	1.17302
TRNA-CHARGING-PWY: tRNA charging	1.30636	1.11271	1.21668	1.13912	1.24059	1.16395	1.13006
NONMEVIPP-PWY: methylerythritol phosphate pathway I	1.30471	1.04434	1.1292	1.12685	1.08532	1.19588	1.12051
PWY-5686: UMP biosynthesis I	1.28912	1.13301	1.15452	1.1987	1.15056	1.30245	1.1205
PWY-7790: UMP biosynthesis II	1.28912	1.13301	1.15452	1.1987	1.15056	1.30245	1.1205
PWY-7791: UMP biosynthesis III	1.28912	1.13301	1.15452	1.1987	1.15056	1.30245	1.1205
ILEUSYN-PWY: L-isoleucine biosynthesis I (from threonine)	1.26899	1.20111	1.27458	1.07172	1.21945	1.21716	1.21834
PWY-6151: S-adenosyl-L-methionine salvage I	1.24393	1.09503	1.16994	0.941319	1.08916	0.963593	1.07877
PWY-6609: adenine and adenosine salvage III	1.14463	1.17532	1.22394	1.22388	0.975294	1.11258	1.23793
PWY-6385: peptidoglycan biosynthesis III (mycobacteria)	1.21076	1.06873	1.14184	1.14446	0.97172	1.17483	1.13432
BRANCHED-CHAIN-AA-SYN-PWY: superpathway of branched chain amino acid biosynthesis	1.18641	1.1353	1.20183	1.01534	1.1614	1.15804	1.15319
ANAGLYCOLYSIS-PWY: glycolysis III (from glucose)	1.16661	1.12685	1.19437	1.03637	1.09178	1.13632	1.156
PWY-7953: UDP-N-acetylmuramoyl-pentapeptide biosynthesis III (meso-diaminopimelate containing)	1.17307	1.04153	1.09903	1.12283	0.896303	1.1638	1.10765
PWY0-1296: purine ribonucleosides degradation	1.03363	1.08593	1.16266	0.924906	0.745882	0.881367	1.11441
CALVIN-PWY: Calvin-Benson-Bassham cycle	1.09476	1.10133	1.12435	0.924241	0.854161	1.10879	1.15609
PWY-5103: L-isoleucine biosynthesis III	1.11335	1.08089	1.14259	0.956908	1.09231	1.10911	1.1076
PWY-3841: folate transformations II (plants)	1.14151	0.957972	1.02559	0.988961	1.01369	1.10357	0.970315
DTDPRHAMSYN-PWY: dTDP-&beta;-L-rhamnose biosynthesis	1.07543	1.08661	1.08097	0.928208	0.788171	0.928477	1.13123
PWY-5097: L-lysine biosynthesis VI	1.12623	0.972877	1.05638	0.966257	0.964468	1.10835	1.05998
PWY-6700: queuosine biosynthesis I (de novo)	1.11506	0.870726	0.917316	0.960056	0.800853	0.949322	0.911246
PWY-5667: CDP-diacylglycerol biosynthesis I	1.03501	1.08491	1.10637	0.959902	0.870872	0.986208	1.0335
PWY0-1319: CDP-diacylglycerol biosynthesis II	1.03501	1.08491	1.10637	0.959902	0.870872	0.986208	1.0335
PWY66-429: fatty acid biosynthesis initiation (mitochondria)	1.0754	1.02016	1.09361	0.905418	0.812239	1.00334	1.09924
PWY-7111: pyruvate fermentation to isobutanol (engineered)	0.867736	1.07348	1.01277	0.854582	0.994259	0.8357	0.92121
PWY-I9: L-cysteine biosynthesis VI (from L-methionine)	0.391567	0.419021	0.36675	0.511822	1.07253	0.449214	0.41087
PWY-8178: pentose phosphate pathway (non-oxidative branch) II	0.883148	1.05227	0.977253	0.759295	0.629838	0.910888	1.05606
COA-PWY-1: superpathway of coenzyme A biosynthesis III (mammals)	1.05566	0.832587	0.942346	0.927168	0.679821	0.937481	0.957852
HISTSYN-PWY: L-histidine biosynthesis	1.0304	0.849139	0.91565	0.791928	0.929589	0.925867	0.820279
NONOXIPENT-PWY: pentose phosphate pathway (non-oxidative branch) I	0.8691	1.02383	0.913431	0.675635	0.579925	0.80008	0.989868
HSERMETANA-PWY: L-methionine biosynthesis III	0.843756	0.968752	1.01289	0.822207	0.765368	0.886207	0.966301
COA-PWY: coenzyme A biosynthesis I (prokaryotic)	1.00304	0.755129	0.85917	0.862666	0.596202	0.874251	0.897784
PWY-7851: coenzyme A biosynthesis II (eukaryotic)	0.975898	0.748345	0.853289	0.854095	0.596202	0.861835	0.874375
PWY-7560: methylerythritol phosphate pathway II	0.763671	0.868869	0.916597	0.792368	0.634053	0.860331	0.941582
PWY-2942: L-lysine biosynthesis III	0.798111	0.79949	0.841106	0.865871	0.93326	0.915085	0.849863
1CMET2-PWY: folate transformations III (E. coli)	0.885281	0.851528	0.848672	0.84389	0.783203	0.925547	0.830986
PWY-6317: D-galactose degradation I (Leloir pathway)	0.727805	0.852024	0.885918	0.706327	0.638126	0.702287	0.925082
PWY-5100: pyruvate fermentation to acetate and lactate II	0.722962	0.823365	0.825624	0.578552	0.916069	0.678308	0.817027
PWY-7357: thiamine phosphate formation from pyrithiamine and oxythiamine (yeast)	0.778011	0.696885	0.837177	0.700078	0.428631	0.744339	0.905885
PWY-6123: inosine-5-phosphate biosynthesis I	0.721305	0.663663	0.649822	0.758018	0.7266	0.895943	0.782945
PWY-724: superpathway of L-lysine, L-threonine and L-methionine biosynthesis II	0.886124	0.858735	0.890857	0.867975	0.889347	0.870169	0.882647
P41-PWY: pyruvate fermentation to acetate and (S)-lactate I	0.722962	0.823365	0.825624	0.578552	0.890156	0.678308	0.817027
PWY-7237: myo-, chiro- and scyllo-inositol degradation	0.472099	0.725171	0.666885	0.5902	0.33571	0.857428	0.622681
PWY-5695: inosine 5-phosphate degradation	0.657722	0.787916	0.735255	0.856423	0.774659	0.727317	0.728179
PWY-6124: inosine-5-phosphate biosynthesis II	0.663033	0.612408	0.59353	0.70482	0.693831	0.838509	0.726059
PWY-7977: L-methionine biosynthesis IV	0.644071	0.777503	0.767135	0.809427	0.678124	0.824186	0.778744
PWY-3001: superpathway of L-isoleucine biosynthesis I	0.709777	0.724888	0.692335	0.735175	0.823181	0.757133	0.715062
SER-GLYSYN-PWY: superpathway of L-serine and glycine biosynthesis I	0.690513	0.714304	0.677128	0.663086	0.633975	0.805454	0.717574
PANTOSYN-PWY: superpathway of coenzyme A biosynthesis I (bacteria)	0.74386	0.595608	0.676323	0.695395	0.49436	0.756895	0.779714
PWY-5188: tetrapyrrole biosynthesis I (from glutamate)	0.760037	0.424304	0.455177	0.512395	0.381067	0.520443	0.524463
PWY-7400: L-arginine biosynthesis IV (archaebacteria)	0.386601	0.681323	0.614917	0.682896	0.757021	0.538693	0.411888
OANTIGEN-PWY: O-antigen building blocks biosynthesis (E. coli)	0.725305	0.543018	0.600826	0.741464	0.682927	0.679677	0.548846
THRESYN-PWY: superpathway of L-threonine biosynthesis	0.655317	0.686619	0.704195	0.732791	0.68918	0.650877	0.65581
GLUCOSE1PMETAB-PWY: glucose and glucose-1-phosphate degradation	0	0.650219	0.732136	0.49203	0.466467	0.516719	0
UDPNAGSYN-PWY: UDP-N-acetyl-D-glucosamine biosynthesis I	0.684229	0.394321	0.447321	0.728956	0.710838	0.61755	0.384682
PWY-6936: seleno-amino acid biosynthesis (plants)	0.534029	0.576911	0.687751	0.514939	0.475815	0.405804	0.728327
PWY-6823: molybdopterin biosynthesis	0.588411	0.588156	0.662943	0.407445	0.285999	0.646729	0.718604
PANTO-PWY: phosphopantothenate biosynthesis I	0.63834	0.518577	0.580136	0.617151	0.459685	0.691397	0.717806
PWY0-1586: peptidoglycan maturation (meso-diaminopimelate containing)	0.326874	0.361318	0.348276	0.717273	0.502294	0.503423	0.373471
PWY-7199: pyrimidine deoxyribonucleosides salvage	0.619426	0.660507	0.628082	0.716718	0.629253	0.565433	0.573263
RIBOSYN2-PWY: flavin biosynthesis I (bacteria and plants)	0.703515	0.48714	0.563273	0.679006	0.384641	0.694772	0.635516
GLYCOLYSIS: glycolysis I (from glucose 6-phosphate)	0.263551	0.371266	0.426601	0.514267	0.687787	0.329475	0.462849
ANAEROFRUCAT-PWY: homolactic fermentation	0.286872	0.369856	0.375164	0.52031	0.671949	0.343624	0.435064
PYRIDNUCSYN-PWY: NAD de novo biosynthesis I (from aspartate)	0.651755	0.579507	0.624124	0.625121	0.528692	0.606021	0.663447
PWY-7229: superpathway of adenosine nucleotides de novo biosynthesis I	0.336756	0.34174	0.282293	0.630883	0.432787	0.62613	0.366636
PWY-5484: glycolysis II (from fructose 6-phosphate)	0.234521	0.306437	0.309486	0.464259	0.619214	0.287907	0.368486
PWY-622: starch biosynthesis	0.313377	0.129279	0.246078	0.261034	0.617536	0.0670008	0.367732
PWY-841: superpathway of purine nucleotides de novo biosynthesis I	0.29963	0.294298	0.244997	0.548223	0.362366	0.589484	0.3261
PWY-6628: superpathway of L-phenylalanine biosynthesis	0.39472	0.257453	0.361203	0.427909	0.583546	0.224454	0.395383
PHOSLIPSYN-PWY: superpathway of phospholipid biosynthesis I (bacteria)	0.145729	0.533105	0.518623	0.252352	0.149881	0.110406	0.517624
PWY-702: L-methionine biosynthesis II	0.301508	0.335661	0.314138	0.371123	0.53175	0.292681	0.34311
METH-ACETATE-PWY: methanogenesis from acetate	0.349363	0.531201	0.494226	0.31695	0.295226	0.376873	0.494888
PWY-6731: starch degradation III	0.291793	0.437917	0.509377	0.385827	0.198514	0.372668	0.52702
PWY-7328: superpathway of UDP-glucose-derived O-antigen building blocks biosynthesis	0.524809	0.467084	0.491478	0.51039	0.394398	0.480927	0.324698
PWY-6126: superpathway of adenosine nucleotides de novo biosynthesis II	0.229472	0.228025	0.184021	0.477641	0.290173	0.513191	0.25218
PWY-6703: preQ0 biosynthesis	0.349208	0.220447	0.259589	0.512576	0.220436	0.450688	0.429773
GLYCOCAT-PWY: glycogen degradation I	0.291074	0.0896559	0.148254	0.253209	0.507734	0.125216	0.200859
COBALSYN-PWY: superpathway of adenosylcobalamin salvage from cobinamide I	0.491916	0.50506	0.503282	0.486327	0.280707	0.456833	0.47677
DAPLYSINESYN-PWY: L-lysine biosynthesis I	0.194808	0.183273	0.16998	0.180743	0.501479	0.12235	0.255403
PWY-2941: L-lysine biosynthesis II	0.192845	0.24718	0.234731	0.254172	0.497962	0.171806	0.0871218
GLUCONEO-PWY: gluconeogenesis I	0.290052	0.365056	0.407887	0.413811	0.445672	0.387021	0.464924
PWY-6608: guanosine nucleotides degradation III	0.226014	0.460212	0.290864	0.317057	0.193723	0.4172	0.231858
PWY-6901: superpathway of glucose and xylose degradation	0.215407	0.24796	0.243791	0.330323	0.453287	0.211191	0.290467
PWY-7228: superpathway of guanosine nucleotides de novo biosynthesis I	0.197501	0.197716	0.159595	0.415062	0.254614	0.447599	0.219726
PWY-6897: thiamine diphosphate salvage II	0.440327	0.239598	0.269659	0.421314	0.202861	0.339965	0.302755
THISYNARA-PWY: superpathway of thiamine diphosphate biosynthesis III (eukaryotes)	0.417045	0.25388	0.283298	0.403876	0.19	0.329256	0.321473
PWY-7208: superpathway of pyrimidine nucleobases salvage	0.170185	0.142378	0.158021	0.338707	0.179281	0.414703	0.243333
PENTOSE-P-PWY: pentose phosphate pathway	0.157752	0.19335	0.168227	0.261657	0.414262	0.150223	0.219634
PWY-7761: NAD salvage pathway II (PNC IV cycle)	0.228387	0.230979	0.248262	0.275266	0.410844	0.342413	0.205763
PWY4FS-7: phosphatidylglycerol biosynthesis I (plastidic)	0.0928886	0.401528	0.383511	0.171196	0.0980792	0.0695084	0.385796
PWY4FS-8: phosphatidylglycerol biosynthesis II (non-plastidic)	0.0928886	0.401528	0.383511	0.171196	0.0980792	0.0695084	0.385796
P124-PWY: Bifidobacterium shunt	0.131997	0.0410628	0.0860851	0.104219	0.401037	0.0179816	0.145709
PWY-6125: superpathway of guanosine nucleotides de novo biosynthesis II	0.162536	0.160966	0.128724	0.357133	0.206948	0.400863	0.18088
ASPASN-PWY: superpathway of L-aspartate and L-asparagine biosynthesis	0.251591	0.364361	0.289382	0.318229	0.39651	0.340824	0.328176
PWY-7345: superpathway of anaerobic sucrose degradation	0.231914	0.204233	0.218753	0.392274	0.201035	0.263555	0.215243
FERMENTATION-PWY: mixed acid fermentation	0.204781	0.365329	0.358975	0.226919	0.383176	0.253982	0.267948
PWY-5973: cis-vaccenate biosynthesis	0.204455	0.151485	0.150426	0.32554	0.382798	0.200791	0.261862
PWY-6630: superpathway of L-tyrosine biosynthesis	0.281757	0.121522	0.161796	0.380784	0.307932	0.19983	0.194821
P164-PWY: purine nucleobases degradation I (anaerobic)	0.220229	0.379454	0.252979	0.256302	0.134958	0.325215	0.219196
PWY-7117: C4 photosynthetic carbon assimilation cycle, PEPCK type	0.125479	0.0984046	0.111252	0.162972	0.37741	0.0526409	0.14927
PWY-7383: anaerobic energy metabolism (invertebrates, cytosol)	0.203242	0.188309	0.197153	0.297353	0.248912	0.367374	0.277868
COLANSYN-PWY: colanic acid building blocks biosynthesis	0.290845	0.350462	0.363038	0.351787	0.318796	0.350736	0.301312
PWY-5384: sucrose degradation IV (sucrose phosphorylase)	0.269927	0.14684	0.186703	0.293741	0.361757	0.189393	0.20344
GLCMANNANAUT-PWY: superpathway of N-acetylglucosamine, N-acetylmannosamine and N-acetylneuraminate degradation	0.144638	0.257064	0.207044	0.228818	0.332809	0.358648	0.185988
PWY66-399: gluconeogenesis III	0.189419	0.213774	0.216049	0.323197	0.354716	0.266945	0.266661
PWY-5121: superpathway of geranylgeranyl diphosphate biosynthesis II (via MEP)	0.286269	0.149219	0.186157	0.340716	0.161086	0.255876	0.27592
RHAMCAT-PWY: L-rhamnose degradation I	0.340008	0.270202	0.263521	0.263688	0.227675	0.253088	0.220039
PWY-7282: 4-amino-2-methyl-5-diphosphomethylpyrimidine biosynthesis II	0.249207	0.206969	0.160075	0.329887	0.179568	0.268971	0.215434
PWY-7663: gondoate biosynthesis (anaerobic)	0.168067	0.124491	0.123073	0.276546	0.329292	0.166287	0.218193
PWY-6147: 6-hydroxymethyl-dihydropterin diphosphate biosynthesis I	0.123617	0.101235	0.129874	0.323514	0.121369	0.177399	0.110376
PWY-4041: &gamma;-glutamyl cycle	0.182602	0.144669	0.149766	0.145901	0.322912	0.201778	0.172038
FASYN-INITIAL-PWY: superpathway of fatty acid biosynthesis initiation (E. coli)	0.0964706	0.0327941	0.0668732	0.0730712	0.321289	0.0166658	0.0920922
PWY-8187: L-arginine degradation XIII (reductive Stickland reaction)	0.193215	0.176123	0.166402	0.122645	0.320586	0.185539	0.111595
PWY-1861: formaldehyde assimilation II (assimilatory RuMP Cycle)	0.216376	0.320148	0.304489	0.132042	0.145724	0.293623	0.270532
PWY-621: sucrose degradation III (sucrose invertase)	0.277011	0.119084	0.185853	0.296146	0.312958	0.190089	0.198765
PWY-5913: partial TCA cycle (obligate autotrophs)	0.0868228	0.0934459	0.0985911	0.109321	0.308355	0.0366882	0.10736
PWY-6470: peptidoglycan biosynthesis V (&beta;-lactam resistance)	0.219909	0.234586	0.29978	0.249354	0.1947	0.159135	0.166659
PWY0-162: superpathway of pyrimidine ribonucleotides de novo biosynthesis	0.233931	0.170468	0.178729	0.252203	0.296649	0.21072	0.278508
PWY0-1479: tRNA processing	0.264611	0.184668	0.198673	0.143324	0.289371	0.095748	0.192977
PWY-241: C4 photosynthetic carbon assimilation cycle, NADP-ME type	0.12453	0.102922	0.11455	0.160109	0.288302	0.0469646	0.149065
FASYN-ELONG-PWY: fatty acid elongation -- saturated	0.0970115	0.113987	0.071416	0.103927	0.287255	0.0328624	0.10675
PWY-7197: pyrimidine deoxyribonucleotide phosphorylation	0.100948	0.0965109	0.0767395	0.234146	0.125209	0.286821	0.110058
PWY0-1061: superpathway of L-alanine biosynthesis	0.271997	0.0761907	0.0941558	0.109875	0.286082	0.0882959	0.128162
PWY-6549: L-glutamine biosynthesis III	0.141663	0.178883	0.188298	0.174421	0.283407	0.08569	0.184721
PWY-7664: oleate biosynthesis IV (anaerobic)	0.0913676	0.112402	0.0673042	0.0952199	0.280078	0.0294614	0.0993533
PWY-6353: purine nucleotides degradation II (aerobic)	0.229057	0.279567	0.24702	0.239708	0.226306	0.201844	0.223075
PWY-5659: GDP-mannose biosynthesis	0.205863	0.271491	0.277229	0.270942	0.25073	0.273238	0.233922
PWY-6292: superpathway of L-cysteine biosynthesis (mammalian)	0.149243	0.184769	0.214655	0.20275	0.0524984	0.110616	0.271459
PWY0-862: (5Z)-dodecenoate biosynthesis I	0.0847902	0.110356	0.0625056	0.0856518	0.271049	0.0258887	0.0909509
PWY-7220: adenosine deoxyribonucleotides de novo biosynthesis II	0.10659	0.107277	0.0846469	0.249736	0.140764	0.271006	0.120005
PWY-7222: guanosine deoxyribonucleotides de novo biosynthesis II	0.10659	0.107277	0.0846469	0.249736	0.140764	0.271006	0.120005
MET-SAM-PWY: superpathway of S-adenosyl-L-methionine biosynthesis	0.0200189	0.13305	0.0383446	0.0194757	0.00972858	0.267531	0.0263584
PWY-5989: stearate biosynthesis II (bacteria and plants)	0.0827399	0.108343	0.0616405	0.0851181	0.264711	0.0258072	0.0870895
PWY-6282: palmitoleate biosynthesis I (from (5Z)-dodec-5-enoate)	0.0812373	0.102057	0.0596853	0.0840204	0.262594	0.0255605	0.0879136
PWY-5347: superpathway of L-methionine biosynthesis (transsulfuration)	0.0198906	0.128226	0.0376917	0.01938	0.00971488	0.261134	0.0261142
PWY-7323: superpathway of GDP-mannose-derived O-antigen building blocks biosynthesis	0.19937	0.253093	0.227878	0.260098	0.222021	0.219258	0.173227
PWY-7198: pyrimidine deoxyribonucleotides de novo biosynthesis IV	0.132734	0.118046	0.1008	0.255525	0.184549	0.209553	0.145595
P441-PWY: superpathway of N-acetylneuraminate degradation	0.193605	0.242119	0.218038	0.24209	0.132493	0.252267	0.201447
METSYN-PWY: superpathway of L-homoserine and L-methionine biosynthesis	0.0175741	0.119143	0.0337166	0.0171008	0.00852499	0.251766	0.0231334
PWY-7356: thiamine diphosphate salvage IV (yeast)	0.155101	0.0868447	0.112377	0.154831	0.241596	0.0724068	0.120789
PWY-6168: flavin biosynthesis III (fungi)	0	0.212004	0	0.1383	0.239077	0.0612757	0.0239164
PWY-6902: chitin degradation II (Vibrio)	0.0608385	0.148877	0.194092	0.144112	0.0279872	0.0738859	0.239071
PWY-6969: TCA cycle V (2-oxoglutarate synthase)	0.110814	0.129296	0.114077	0.14099	0.22801	0.112779	0.159786
PWY-6895: superpathway of thiamine diphosphate biosynthesis II	0.124809	0.175153	0.149326	0.227115	0.0478499	0.123315	0.214499
GLYCOLYSIS-E-D: superpathway of glycolysis and the Entner-Doudoroff pathway	0.122029	0.15651	0.143642	0.222934	0.108674	0.121802	0.134566
PWY-5154: L-arginine biosynthesis III (via N-acetyl-L-citrulline)	0.0564336	0.146517	0.117656	0.216014	0.1883	0.124751	0.0651473
PWY-5345: superpathway of L-methionine biosynthesis (by sulfhydrylation)	0.0961186	0.20492	0.140231	0.114651	0.211979	0.0902775	0.0369835
PWY-7115: C4 photosynthetic carbon assimilation cycle, NAD-ME type	0.128122	0.0632312	0.0727827	0.0929541	0.211078	0.0578042	0.101135
FUCCAT-PWY: fucose degradation	0.119804	0.210909	0.120422	0.116133	0.0768077	0.153136	0.127973
PWY-7456: &beta;-(1,4)-mannan degradation	0.166819	0.0890474	0.153208	0.205655	0.134137	0.151922	0.116839
CITRULBIO-PWY: L-citrulline biosynthesis	0.0459899	0.0928631	0.0877698	0.199038	0.172095	0.0895506	0.0844035
PWY66-409: superpathway of purine nucleotide salvage	0.0814848	0.190383	0.0742593	0.108597	0.117865	0.107301	0.0489658
PPGPPMET-PWY: ppGpp metabolism	0.14597	0.0632076	0.141418	0.0937471	0.0383599	0.109608	0.188123
GOLPDLCAT-PWY: superpathway of glycerol degradation to 1,3-propanediol	0.125638	0.15182	0.183424	0.0656271	0.0589094	0.0742162	0.149461
PWY0-845: superpathway of pyridoxal 5-phosphate biosynthesis and salvage	0.108152	0.109243	0.0735119	0.181666	0.122971	0.13954	0.116367
PWY-7013: (S)-propane-1,2-diol degradation	0.104495	0.143182	0.109975	0.0629062	0.0797067	0.0725806	0.179452
SULFATE-CYS-PWY: superpathway of sulfate assimilation and cysteine biosynthesis	0.0808832	0.178002	0.120822	0.0965764	0.177915	0.0757476	0.0305715
P461-PWY: hexitol fermentation to lactate, formate, ethanol and acetate	0.0526073	0.147348	0.0989205	0.044782	0.057574	0.116781	0.177995
HISDEG-PWY: L-histidine degradation I	0.0691879	0.0553985	0.0695269	0.17458	0.103433	0.0918579	0.0675657
PWY-8004: Entner-Doudoroff pathway I	0.0999242	0.135954	0.119292	0.173247	0.155228	0.0918592	0.134572
PWY-5005: biotin biosynthesis II	0.068909	0.00850096	0.0239778	0.172827	0.0106001	0.101223	0.0392467
ARG+POLYAMINE-SYN: superpathway of arginine and polyamine biosynthesis	0.0697629	0.171794	0.0902655	0.104687	0.152419	0.0512366	0.0554914
PWY-6606: guanosine nucleotides degradation II	0.133888	0.171179	0.145404	0.139877	0.128961	0.120545	0.12805
PWY-5971: palmitate biosynthesis (type II fatty acid synthase)	0.0808815	0.0984258	0	0	0.170201	0	0
PWY-4984: urea cycle	0.0385047	0.078384	0.0738528	0.170154	0.145692	0.0754665	0.071023
SALVADEHYPOX-PWY: adenosine nucleotides degradation II	0.148383	0.164685	0.152464	0.141929	0.149829	0.111966	0.139812
PWY-7234: inosine-5-phosphate biosynthesis III	0.0392541	0.0872196	0.057021	0.0825186	0.162775	0.0715331	0.0617651
HOMOSER-METSYN-PWY: L-methionine biosynthesis I	0.0101269	0.0720532	0.0195589	0.00984261	0.00488878	0.161411	0.0133531
PWY-6519: 8-amino-7-oxononanoate biosynthesis I	0.0834585	0.0993719	0.0627246	0.0950287	0.159278	0.0302746	0.0906742
PWY-5676: acetyl-CoA fermentation to butanoate II	0.105335	0.128391	0.0975081	0.0739512	0.119373	0.102029	0.157917
P185-PWY: formaldehyde assimilation III (dihydroxyacetone cycle)	0.0574029	0.0633597	0.0925356	0.0404079	0.0316991	0.0943583	0.149962
P42-PWY: incomplete reductive TCA cycle	0.0789261	0.0874588	0.0576802	0.114208	0.149504	0.0792548	0.0934965
FUC-RHAMCAT-PWY: superpathway of fucose and rhamnose degradation	0.121334	0.149238	0.0969495	0.10548	0.0696965	0.0393885	0.0924287
PWY0-1477: ethanolamine utilization	0.0373294	0.14854	0.0319714	0.047094	0.0851282	0.0669921	0.0342152
PWY-8131: 5-deoxyadenosine degradation II	0.0647565	0.147341	0.0982039	0.0833783	0.072655	0.105896	0.119218
BIOTIN-BIOSYNTHESIS-PWY: biotin biosynthesis I	0.0920531	0.107538	0.0697909	0.105907	0.146356	0.0351175	0.100446
PWY0-1261: anhydromuropeptides recycling I	0.115876	0.144541	0.0998226	0.123579	0.0688987	0.0862658	0.115264
PWY0-781: aspartate superpathway	0.0398695	0.144402	0.0666914	0.0382862	0.0213052	0.121907	0.0519534
PWY-7210: pyrimidine deoxyribonucleotides biosynthesis from CTP	0.00372546	0	0.0146262	0.00517395	0.141646	0	0
PWY-7184: pyrimidine deoxyribonucleotides de novo biosynthesis I	0.00336901	0.0976808	0.0134994	0.00466975	0.138757	0	0
PWY-5505: L-glutamate and L-glutamine biosynthesis	0.0366219	0.0517471	0.0541389	0.138664	0.0804716	0.077114	0.0639984
PWY-6590: superpathway of Clostridium acetobutylicum acidogenic fermentation	0.10365	0.087648	0.13835	0.0968766	0.100681	0.0852114	0.0865506
P4-PWY: superpathway of L-lysine, L-threonine and L-methionine biosynthesis I	0.037764	0.137901	0.0632256	0.0362695	0.0201502	0.116795	0.0491971
HEXITOLDEGSUPER-PWY: superpathway of hexitol degradation (bacteria)	0.0535174	0.120408	0.0893697	0.0564075	0.0796941	0.115452	0.137865
PWY-6545: pyrimidine deoxyribonucleotides de novo biosynthesis III	0.00336888	0.0974001	0.0134986	0.00466854	0.136902	0	0
PYRIDOXSYN-PWY: pyridoxal 5-phosphate biosynthesis I	0.073353	0.0713131	0.0497708	0.130943	0.0855135	0.0950415	0.0821165
PWY-6305: superpathway of putrescine biosynthesis	0.0302281	0.0869535	0.0571226	0.127602	0.0949915	0.0582512	0.0549488
PWY-5030: L-histidine degradation III	0.0453537	0.0317541	0.0497633	0.125029	0.0492617	0.0657212	0.0420322
ARGININE-SYN4-PWY: L-ornithine biosynthesis II	0.0262423	0.0477247	0.0394626	0.123769	0.0816103	0.0592486	0.0465254
PWY-7211: superpathway of pyrimidine deoxyribonucleotides de novo biosynthesis	0.00663942	0.122159	0.0250425	0.00914458	0.0972392	0	0
PWY0-1298: superpathway of pyrimidine deoxyribonucleosides degradation	0.049663	0.113257	0.0699986	0.0575844	0.121165	0.0679295	0.0480844
PWY-1269: CMP-3-deoxy-D-manno-octulosonate biosynthesis	0.109387	0.061863	0.0430271	0.11686	0.0895518	0.0636297	0.081189
PWY0-1297: superpathway of purine deoxyribonucleosides degradation	0.0380591	0.110028	0.0320713	0.0433374	0.0511931	0.0750931	0.0497802
CENTFERM-PWY: pyruvate fermentation to butanoate	0.0805334	0.0676659	0.108644	0.0758665	0.0777714	0.065947	0.0667821
PWY0-166: superpathway of pyrimidine deoxyribonucleotides de novo biosynthesis (E. coli)	0	0.106433	0	0	0.01838	0	0
PWY-5265: peptidoglycan biosynthesis II (staphylococci)	0	0.0700313	0.0464509	0.0152895	0.10453	0.0181903	0
PWY-5981: CDP-diacylglycerol biosynthesis III	0.101247	0.0481627	0.0314019	0.0468595	0.0137116	0.0599159	0.0978838
PWY-7392: taxadiene biosynthesis (engineered)	0.0207802	0.0543883	0.0245127	0.100759	0.0293437	0.0354515	0.054764
LACTOSECAT-PWY: lactose and galactose degradation I	0.0627944	0.0566336	0.0833651	0.0436163	0.0631586	0.0664129	0.0982655
POLYAMSYN-PWY: superpathway of polyamine biosynthesis I	0.038152	0.097832	0.048567	0.0565555	0.0844827	0.0268432	0.0296525
PWY-6507: 4-deoxy-L-threo-hex-4-enopyranuronate degradation	0.0377533	0.096778	0.0473868	0.0577373	0.067545	0.055238	0.021497
TCA: TCA cycle I (prokaryotic)	0	0.095651	0.00886158	0	0.0456572	0	0
POLYISOPRENSYN-PWY: polyisoprenoid biosynthesis (E. coli)	0.0552925	0.0512977	0.0402729	0.0714504	0.0948788	0.0246161	0.0391942
GLUCUROCAT-PWY: superpathway of &beta;-D-glucuronosides degradation	0.0344477	0.0940559	0.041475	0.0804801	0.0883349	0.0746531	0.0529709
SO4ASSIM-PWY: assimilatory sulfate reduction I	0.0385816	0.0915176	0.0590464	0.0465696	0.093688	0.0355217	0.0139114
KETOGLUCONMET-PWY: ketogluconate metabolism	0.0137964	0.0631886	0.0537529	0.0656605	0.0899508	0.0120512	0.00569454
NAGLIPASYN-PWY: lipid IVA biosynthesis (E. coli)	0.0296975	0.0566719	0.0285875	0.0877535	0.019713	0.0348494	0.0225104
PWY-8073: lipid IVA biosynthesis (P. putida)	0.0296975	0.0566719	0.0285875	0.0877535	0.019713	0.0348494	0.0225104
PWY1ZNC-1: assimilatory sulfate reduction IV	0.0316931	0.0370462	0.0831223	0.0852875	0.0875272	0.0662631	0.0735856
PWY-5136: fatty acid &beta;-oxidation II (plant peroxisome)	0.0316383	0.0857548	0.0329429	0.0485023	0.0313093	0.031756	0.0284039
PWY-5723: Rubisco shunt	0	0.0845722	0	0.00986836	0.0344758	0	0.00371658
GALACTITOLCAT-PWY: galactitol degradation	0.0218014	0.0609633	0.041278	0.0219348	0.0605164	0.0548122	0.0845118
PWY0-1241: ADP-L-glycero-&beta;-D-manno-heptose biosynthesis	0.0605776	0.0327471	0.027204	0.0805056	0.0076973	0.0434451	0.0650797
PWY-6588: pyruvate fermentation to acetone	0.0416965	0.0623454	0.042399	0.0396257	0.0773075	0.0325911	0.0271829
GALACTUROCAT-PWY: D-galacturonate degradation I	0.0223766	0.0712257	0.020307	0.0665622	0.0767051	0.0638877	0.0260079
PWY-5838: superpathway of menaquinol-8 biosynthesis I	0	0.0602388	0.0249096	0.031257	0.0731256	0.0503923	0.0289532
PWY-5840: superpathway of menaquinol-7 biosynthesis	0	0.0508541	0.021079	0.0281357	0.0724555	0.0233174	0.011609
PWY-5897: superpathway of menaquinol-11 biosynthesis	0	0.0577572	0.0229282	0.0280573	0.0722229	0.0475213	0.0268918
PWY-5898: superpathway of menaquinol-12 biosynthesis	0	0.0577572	0.0229282	0.0280573	0.0722229	0.0475213	0.0268918
PWY-5899: superpathway of menaquinol-13 biosynthesis	0	0.0577572	0.0229282	0.0280573	0.0722229	0.0475213	0.0268918
PRPP-PWY: superpathway of histidine, purine, and pyrimidine biosynthesis	0	0.0696235	0	0	0.0193312	0	0
PWY-7242: D-fructuronate degradation	0.0250285	0.0663973	0.0283557	0.057065	0.0689727	0.0552062	0.0367091
RUMP-PWY: formaldehyde oxidation I	0.0350611	0.068394	0.0677732	0.0250899	0.0336273	0.0361852	0.0389854
FOLSYN-PWY: superpathway of tetrahydrofolate biosynthesis and salvage	0.0636452	0.0643256	0.0675817	0.034874	0.0115108	0.0418596	0.0441046
GALACT-GLUCUROCAT-PWY: superpathway of hexuronide and hexuronate degradation	0.0225774	0.0635803	0.0209722	0.0621389	0.0593941	0.0409025	0.0208184
PWY-6165: chorismate biosynthesis II (archaea)	0.00462942	0.060578	0.0384232	0	0.0193005	0	0
ORNDEG-PWY: superpathway of ornithine degradation	0.00736939	0.0295911	0.0227978	0.0286029	0.0602442	0.00272016	0.00311185
PWY4LZ-257: superpathway of fermentation (Chlamydomonas reinhardtii)	0.0311045	0.0470302	0.0249842	0.0282489	0.0363238	0.0601491	0.0400798
PWY-5497: purine nucleobases degradation II (anaerobic)	0.00781261	0.0339825	0.0352864	0.0596443	0.0362439	0.0535734	0.0140076
P105-PWY: TCA cycle IV (2-oxoglutarate decarboxylase)	0.0228732	0.0589628	0.0213522	0.0136607	0.0596085	0.0209082	0.0200255
PWY-6531: mannitol cycle	0	0.0594064	0.00476104	0.0181113	0.0148007	0.00365	0.00516442
HEMESYN2-PWY: heme b biosynthesis II (oxygen-independent)	0.0255595	0.0508557	0.0306125	0.0290507	0.0587033	0.0469211	0.0365012
PWY-7254: TCA cycle VII (acetate-producers)	0	0.0586511	0.00500172	0	0.026248	0	0
PWY-6167: flavin biosynthesis II (archaea)	0	0.0581534	0	0	0.0277879	0	0
PWY-5189: tetrapyrrole biosynthesis II (from glycine)	0.0351125	0.0391318	0.0362977	0.0197296	0.0571732	0.0265515	0.0180899
GLUDEG-I-PWY: GABA shunt	0.0164695	0.025767	0.0253859	0.0387098	0.0555621	0.0220221	0.0142293
PWY-5022: 4-aminobutanoate degradation V	0.014265	0.0315447	0.0205612	0.0366162	0.0544688	0.0197215	0.0124272
POLYAMINSYN3-PWY: superpathway of polyamine biosynthesis II	0.0148159	0.021953	0.042091	0.0538421	0.00943875	0.00522893	0.00559577
PWY-5690: TCA cycle II (plants and fungi)	0.00666948	0.00886054	0.0210811	0.0185267	0.0534305	0.0442108	0.0101512
PWY-7784: reductive acetyl coenzyme A pathway II (autotrophic methanogens)	0.00712874	0.052399	0.0437997	0	0.0250482	0	0
PWY-5861: superpathway of demethylmenaquinol-8 biosynthesis I	0	0.0426395	0.0171339	0.021582	0.0517721	0.0351271	0.0205812
PWY-5918: superpathway of heme b biosynthesis from glutamate	0.00485716	0.0512314	0.0209657	0.0137468	0.044693	0.0192364	0.0140506
PWY-5845: superpathway of menaquinol-9 biosynthesis	0	0.0508541	0	0.0223423	0.0485611	0.0133227	0.011609
PWY-5850: superpathway of menaquinol-6 biosynthesis	0	0.0508541	0	0	0.0485611	0.0133227	0.011609
PWY-5896: superpathway of menaquinol-10 biosynthesis	0	0.0508541	0	0	0.0485611	0.0133227	0.011609
P161-PWY: acetylene degradation (anaerobic)	0.0254062	0.0388185	0.0203292	0.0232878	0.0298423	0.0504821	0.0332214
PWY-6906: chitin derivatives degradation	0.00590801	0.027377	0.0424346	0.0435143	0.0486752	0.0346088	0.00669568
PWY-6612: superpathway of tetrahydrofolate biosynthesis	0.0431601	0.0438956	0.0460816	0.0235091	0.00770733	0.0282633	0.0298299
PWY-6876: isopropanol biosynthesis (engineered)	0.00520505	0.00578287	0.0211309	0.0209474	0.0454208	0.00532326	0.00115068
PWY-8190: L-glutamate degradation XI (reductive Stickland reaction)	0.0112944	0.000430936	0.00871507	0.0432561	0.000453191	0.00873167	0.0160242
PWY-821: superpathway of sulfur amino acid biosynthesis (Saccharomyces cerevisiae)	0.0038653	0.0417886	0	0.0094678	0.0351069	0	0
PWY-7315: dTDP-N-acetylthomosamine biosynthesis	0	0.0169515	0.00507753	0.00533575	0.039903	0.0108829	0.0332812
PWY-6859: all-trans-farnesol biosynthesis	0.00714306	0.021839	0.00870398	0.0386668	0.0106192	0.0126049	0.0201656
PWY-5130: 2-oxobutanoate degradation I	0.0128006	0.0123614	0.0120246	0.037185	0.0234451	0.0227995	0.00926213
PWY-5860: superpathway of demethylmenaquinol-6 biosynthesis I	0	0.0356535	0	0	0.0336794	0.0089854	0.00793715
PWY-5862: superpathway of demethylmenaquinol-9 biosynthesis	0	0.0356535	0	0.0152712	0.0336794	0.0089854	0.00793715
PWY-6595: superpathway of guanosine nucleotides degradation (plants)	0.0152353	0.0303172	0.0253205	0.0355981	0.0249337	0.0203733	0.0158272
PWY-6607: guanosine nucleotides degradation I	0.0152797	0.0299567	0.0252711	0.0353778	0.0252544	0.020068	0.0158609
HEME-BIOSYNTHESIS-II: heme b biosynthesis I (aerobic)	0.00200316	0.0305505	0.00966815	0.00646488	0.0223089	0.00914705	0.00673412
PWY-5837: 2-carboxy-1,4-naphthoquinol biosynthesis	0	0.0259133	0.00864521	0.0101851	0.0282923	0.0200162	0.0101866
