# Supplementary material for: Gut microbiome remodeling and metabolomic profile improves in response to protein pacing with intermittent fasting versus continuous caloric restriction
Source: Nat Commun. 2024 May 28;15:4155. doi: 10.1038/s41467-024-48355-5 (PMC11133430; doi:10.1038/s41467-024-48355-5)
Supplement: Supplementary file 18 — Dataset 15 [file 41467_2024_48355_MOESM18_ESM.xlsx]

## Sheet: Supplemental Data 15
Supplemental Data 15. Case study fecal metabolomic pathway analysis results.
Pathway	Total Compounds	Hits	Raw p	-log10(p)	Holm adjust	p.adj	Impact
Primary bile acid biosynthesis	46	4	0.013843	1.8588	0.73369	0.73369	0.08144
Cysteine and methionine metabolism	33	4	0.096989	1.0133	1	0.9891	0.16809
Vitamin B6 metabolism	9	3	0.13435	0.87177	1	0.9891	0.64706
Ubiquinone and other terpenoid-quinone biosynthesis	9	1	0.16168	0.79134	1	0.9891	0
D-Arginine and D-ornithine metabolism	4	1	0.1665	0.77858	1	0.9891	0
Phenylalanine metabolism	10	4	0.16762	0.77568	1	0.9891	0.35714
Nicotinate and nicotinamide metabolism	15	3	0.19577	0.70825	1	0.9891	0.1943
Fatty acid biosynthesis	47	1	0.26462	0.57739	1	0.9891	0.01473
Fatty acid elongation	39	1	0.26462	0.57739	1	0.9891	0
Phenylalanine, tyrosine and tryptophan biosynthesis	4	2	0.29469	0.53063	1	0.9891	1
Sphingolipid metabolism	21	3	0.30164	0.52051	1	0.9891	0.15822
Porphyrin and chlorophyll metabolism	30	2	0.30846	0.5108	1	0.9891	0.05288
Caffeine metabolism	10	5	0.31303	0.50442	1	0.9891	0.30769
Propanoate metabolism	23	1	0.32435	0.48899	1	0.9891	0
Drug metabolism - cytochrome P450	55	1	0.35448	0.45041	1	0.9891	0
Galactose metabolism	27	3	0.36966	0.4322	1	0.9891	0.03577
Steroid hormone biosynthesis	85	4	0.41973	0.37703	1	0.9891	0.11995
Fatty acid degradation	39	3	0.43757	0.35895	1	0.9891	0
Glycerolipid metabolism	16	1	0.45477	0.34221	1	0.9891	0.23676
Histidine metabolism	16	7	0.4719	0.32615	1	0.9891	0.45081
Tyrosine metabolism	42	10	0.48682	0.31263	1	0.9891	0.41126
Pyrimidine metabolism	39	11	0.58495	0.23288	1	0.9891	0.43207
Arginine biosynthesis	14	5	0.59161	0.22797	1	0.9891	0.34518
Selenocompound metabolism	20	1	0.64978	0.18723	1	0.9891	0
Steroid biosynthesis	42	2	0.65124	0.18626	1	0.9891	0.06602
Sulfur metabolism	8	2	0.65525	0.18359	1	0.9891	0.53192
Glutathione metabolism	28	4	0.65837	0.18153	1	0.9891	0.04967
Biosynthesis of unsaturated fatty acids	36	5	0.66298	0.1785	1	0.9891	0
Lysine degradation	25	5	0.72489	0.13973	1	0.9891	0.05164
Pantothenate and CoA biosynthesis	19	4	0.72668	0.13866	1	0.9891	0.00714
Citrate cycle (TCA cycle)	20	1	0.75733	0.12072	1	0.9891	0
Pentose phosphate pathway	22	1	0.75903	0.11974	1	0.9891	0.04712
Biotin metabolism	10	1	0.76479	0.11646	1	0.9891	0
Aminoacyl-tRNA biosynthesis	48	14	0.76522	0.11621	1	0.9891	0.16667
Tryptophan metabolism	41	7	0.77372	0.11142	1	0.9891	0.42286
beta-Alanine metabolism	21	3	0.77606	0.11011	1	0.9891	0.05597
Alanine, aspartate and glutamate metabolism	28	9	0.77819	0.10892	1	0.9891	0.75562
D-Glutamine and D-glutamate metabolism	6	2	0.78365	0.10588	1	0.9891	0.5
Nitrogen metabolism	6	2	0.78365	0.10588	1	0.9891	0
Starch and sucrose metabolism	18	1	0.7858	0.10469	1	0.9891	0.07306
Glyoxylate and dicarboxylate metabolism	32	3	0.79066	0.10201	1	0.9891	0.04233
Linoleic acid metabolism	5	1	0.83537	0.078119	1	0.9891	1
Pentose and glucuronate interconversions	18	1	0.84818	0.071511	1	0.9891	0.07812
Purine metabolism	65	10	0.8601	0.065449	1	0.9891	0.04866
Butanoate metabolism	15	2	0.86285	0.064065	1	0.9891	0.03175
Valine, leucine and isoleucine degradation	40	2	0.91271	0.039665	1	0.9891	0
Arginine and proline metabolism	38	8	0.93199	0.03059	1	0.9891	0.26076
Valine, leucine and isoleucine biosynthesis	8	3	0.94477	0.024673	1	0.9891	0
Taurine and hypotaurine metabolism	8	1	0.9649	0.015516	1	0.9891	0.42857
Ether lipid metabolism	20	1	0.96526	0.015355	1	0.9891	0
Arachidonic acid metabolism	36	1	0.97103	0.012768	1	0.9891	0.1166
Glycerophospholipid metabolism	36	3	0.97415	0.011373	1	0.9891	0.07396
Glycine, serine and threonine metabolism	33	6	0.9891	0.0047603	1	0.9891	0.28967
