# Supplementary material for: Gut microbiome remodeling and metabolomic profile improves in response to protein pacing with intermittent fasting versus continuous caloric restriction
Source: Nat Commun. 2024 May 28;15:4155. doi: 10.1038/s41467-024-48355-5 (PMC11133430; doi:10.1038/s41467-024-48355-5)
Supplement: Supplementary file 20 — Source Data [file 41467_2024_48355_MOESM20_ESM.xlsx]

## Sheet: Figure 1
Group	Time	Adjusted Daily Consumption (kcals)	% Baseline Body Weight	16S rRNA (gene copies/g)	Observed ASVs	Phylogenetic Diversity	Δ Bray-Curtis Dissimilarity	Butyricicoccaceae (% rel abun)	Christensenellaceae (% rel abun)	Rikenellaceae (% rel abun)	Ruminococcaceae (% rel abun)	Streptococcaceae (% rel abun)	Tannerellaceae (% rel abun)	[Eubacterium]_fissicatena_group (% rel abun)	[Eubacterium]_ventriosum_group (% rel abun)	[Ruminococcus]_gauvreauii_group (% rel abun)	Agathobacter (% rel abun)	Alistipes (% rel abun)	Anaerostipes (% rel abun)	Butyricicoccus (% rel abun)	Christensenellaceae_R-7_group (% rel abun)	Dorea (% rel abun)	DTU089 (% rel abun)	Erysipelotrichaceae_UCG-003 (% rel abun)	Incertae_Sedis (% rel abun)	Marvinbryantia (% rel abun)	Parabacteroides (% rel abun)	Roseburia (% rel abun)	Streptococcus (% rel abun)	UBA1819 (% rel abun)	Unclassified Lachnospiraceae (% rel abun)
IF-P	WK0	2476.11	100	7.39955e+11	137	41.9563	­	0	0.423131	0.118774	5.81991	2.08596	0.0519635	0	0	0.549328	0.972459	0.118774	0.682949	0	0.423131	1.46982	0	0	0.13362	0.11135	0.051963	0.987306	2.08596	0	1.05412
IF-P	WK4	2005.48	94.294	7.61966e+11	161	50.2715	0.539781	0.128593	0.623674	0.321481	14.6017	2.93191	0.501511	0	0	5.89597	0.951585	0.321481	0.945155	0.128593	0.623674	3.58773	0	0	4.55218	0.829422	0.501511	0.083585	2.91262	0.057867	0.797274
IF-P	WK8	1353.54	91.2959	5.53805e+11	162	50.425	0.58761	0	0.609971	0.221808	19.8972	2.2332	0.514191	0.161315	0	7.71286	1.11912	0.221808	0.60493	0	0.609971	3.79594	0.075616	0	8.37828	1.09391	0.514191	0	2.2332	0.050411	1.52241
IF-P	WK0	2983.91	100	3.72959e+11	114	32.9604	­	0	0	0.375631	1.9075	4.8832	0	0	0	0	0	0.375631	0.158469	0	0	1.05059	0	0	0.334546	0	0	1.39688	4.67191	0	0.170208
IF-P	WK4	1570.58	95.0378	6.92197e+11	134	37.0999	0.534467	0	0.0166072	3.28822	17.7641	0.0553572	0.254643	0.091339	0	0	0	3.28822	0	0	0.016607	0.434554	0	0	16.895	0	0.254643	0.476072	0.055357	0	0.218661
IF-P	WK8	2455.41	93.7433	4.86502e+11	130	38.6366	0.431825	0	0.0721261	4.54949	11.0963	0.898802	0.42166	0.144252	0	0	0	4.54949	0	0	0.072126	0.865513	0	0	9.98668	0	0.42166	0.338438	0.810031	0.155348	0.06103
IF-P	WK0	2023.86	100	6.82377e+11	111	30.6898	­	0.758466	0	2.20418	9.89567	0.900901	1.97628	0	0.623153	4.67899	6.66239	2.20418	11.1598	0.758466	0	4.91044	0	2.07599	0.555496	0	1.97629	0.181605	0.790514	0	1.30684
IF-P	WK4	1258.02	91.2341	4.26235e+11	116	31.1803	0.479654	0.181899	0	4.48914	7.93836	1.19436	6.92933	0.034321	0.075505	10.1864	1.75378	4.48914	1.56159	0.181899	0	3.94001	0.507945	0.027456	2.43676	0	6.92933	0.154443	0.827127	0.102962	0.106394
IF-P	WK8	1168.63	85.8131	6.70364e+11	105	28.7758	0.510477	0.385394	0	4.39349	7.69342	2.19193	10.2033	0	0.067444	9.41806	1.55603	4.39349	0.958667	0.385394	0	3.33847	0.42875	0.178245	3.60343	0	10.2033	0.057809	2.19193	0.028905	0.101166
IF-P	WK0	3032.53	100	3.20802e+11	97	27.2513	­	0.921253	0.0850839	0.0557446	11.9587	0.375543	0	0	0.196573	3.42683	1.43762	0.055745	4.78524	0.921253	0.085084	4.23659	0	5.82678	0.715878	0.542777	0	1.77209	0.17897	0	0.284591
IF-P	WK4	1702.76	93.0476	4.00595e+11	94	29.6974	0.345582	0	0.657047	1.14661	16.701	2.06132	0.734347	0	0	3.53002	0.244782	1.14661	8.81646	0	0.657047	3.19935	0.042944	3.53002	2.55518	0.880357	0.734347	0	2.06132	0.476681	0
IF-P	WK8	1901.74	88.4762	9.1449e+11	107	32.0882	0.302308	0.438195	0.236244	0.28959	10.029	0.209572	0.830666	0	0	6.3062	0.518214	0.28959	3.1893	0.438195	0.236244	6.05472	0	3.52081	2.44627	0.86877	0.830666	0.834476	0.209572	0.072398	0.209572
IF-P	WK0	2950.77	100	7.67296e+11	110	32.4927	­	0.302071	0.672351	0.199756	2.90865	11.0792	0.0730816	0	0.180268	3.14738	12.8721	0.199756	5.50061	0.302071	0.672351	5.86114	0	3.33252	0.618758	0.219245	0.073082	1.86602	11.0792	0	0.302071
IF-P	WK4	1374.75	94.5455	7.93175e+11	125	33.9481	0.51321	0	0.532983	3.71357	13.7399	0.0380702	1.73392	0	0.062297	8.13318	6.09123	3.71357	1.68547	0	0.532983	3.88316	0	1.60933	1.92081	0.332249	1.73392	0.664498	0.03807	0.027687	1.66125
IF-P	WK8	2015.14	91.4439	1.08311e+12	156	39.1351	0.40252	0.301899	0.595172	0.945128	14.7043	4.59995	0.147869	0.150333	0	6.30907	9.41555	0.945128	1.56125	0.301899	0.595172	4.88706	0	3.06581	1.353	0.414033	0.147869	0.264932	4.59995	0.03327	0.669107
IF-P	WK0	2004.23	100	7.08523e+11	167	45.4417	­	0	0.012932	0.245708	41.4503	0.122854	0	0	0	0.460703	0.114772	0.245708	1.81856	0	0.012932	1.71188	0	5.40396	0.085675	0.480101	0	0.324917	0.090524	0.035563	0.268339
IF-P	WK4	1472.74	93.2936	6.48537e+11	181	50.4865	0.52809	0	0.327187	0.272146	18.772	0.425037	0	0	0	2.82849	0.54735	0.272146	1.02743	0	0.327187	2.11907	0	3.4217	6.17069	3.37584	0	0.446442	0.394459	0.195701	0.305782
IF-P	WK8	1842.31	91.2072	8.48144e+11	173	46.6585	0.523535	0.871765	0.171643	0.153575	15.7957	0.30715	0	0	0	1.93324	0.794977	0.153575	0.478793	0.871765	0.171643	3.0444	0	3.59998	1.58995	2.83662	0	0.528479	0.30715	0.076788	1.42283
IF-P	WK0	2316.26	100	7.60628e+10	124	35.3593	­	0.564431	0	0	2.34354	2.45577	0.0858199	0.092421	0.066015	6.79958	0.831793	0	2.88157	0.564431	0	7.90203	0	0	1.42263	0	0.08582	0.330077	2.41616	0.696462	0.323475
IF-P	WK4	1297.5	94.802	2.24004e+11	130	38.7499	0.466444	0	0.191602	0.790868	21.7489	0.615573	0.49735	0.167142	0	8.04321	0	0.790868	0.909091	0	0.191602	4.3987	0	0	19.4986	0	0.49735	0	0.362821	1.07623	0.293518
IF-P	WK8	1584.68	92.9455	6.42108e+11	101	28.2955	0.54464	0.187918	0.118318	0	16.4915	0.163558	0.0591592	0	0.03828	11.3899	0.737751	0	1.48594	0.187918	0.118318	2.82572	0	0	14.0973	0	0.059159	0	0.163558	0.417595	0.76907
IF-P	WK0	3366.2	100	5.40765e+11	125	36.882	­	0.201499	0	0.0846296	24.2202	0.386878	0.0765697	0.02418	0.03627	0	5.83542	0.08463	1.71677	0.201499	0	4.48537	0	2.40187	0.05642	0.132989	0.07657	0.467478	0.326429	0	0.463448
IF-P	WK4	1825.71	89.9816	2.17154e+11	146	39.6203	0.561494	0	0	0.213873	7.69941	0	1.01103	0.213873	0	0	1.03534	0.213873	1.22977	0	0	4.12191	1.03048	10.2027	2.22622	0.213873	1.01103	0	0	0.13124	0.136101
IF-P	WK8	1354.28	84.6958	2.97403e+11	161	41.27	0.453993	0	0	0.0920841	13.1582	0.177591	0.220344	0.259809	0	0	1.39113	0.092084	2.31854	0	0	6.9063	0.447265	1.8351	2.01927	0.164436	0.220344	0.164436	0.07564	0.10195	0.105239
IF-P	WK0	3475.08	100	8.63912e+11	133	40.2548	­	0.084337	0.0685238	0.384788	29.0805	0.585088	0.0316264	0	0.205572	0.903988	9.41149	0.384788	2.40624	0.084337	0.068524	3.8795	0.028991	1.72364	0.308357	0.874997	0.031626	0.532378	0.57191	0.034262	0.690509
IF-P	WK4	2067.65	96.0997	9.17178e+11	121	36.7151	0.43881	0.053286	0.447602	0.667851	17.389	0.071048	0.241563	0	0.021314	2.74245	2.96981	0.667851	5.31083	0.053286	0.447602	2.18117	0.124334	1.53108	2.81705	1.29662	0.241563	0.152753	0.071048	0.024867	0.131439
IF-P	WK8	1694.03	95.1246	8.18312e+11	129	37.0133	0.409809	0.188735	0.48479	0.791947	23.6807	0.125823	0.122123	0	0.029606	1.51358	2.79402	0.791947	2.683	0.188735	0.48479	2.1575	0.096218	1.49138	4.50374	1.51728	0.122123	1.13981	0.125823	0	0.743838
IF-P	WK0	2373.67	100	6.70006e+11	82	27.7606	­	0	0	1.15437	10.1937	5.79143	0	0	0.45001	1.937	14.909	1.15437	3.28703	0	0	5.6349	0	0.31305	0.136959	0	0	1.42829	5.79143	0	0.136959
IF-P	WK4	1331.88	96.562	4.29293e+11	103	32.0015	0.492864	0	0	0.0902799	17.2836	0.484836	0	0.030093	0.200622	7.34276	4.02581	0.09028	2.75186	0	0	4.08266	0.076905	0.050155	1.84572	0	0	0.451399	0.484836	0.207309	0.020062
IF-P	WK8	1882.65	95.9641	1.50834e+12	87	30.2257	0.550258	0	0	0.0627746	16.3528	0.45686	0	0	0.076725	4.94525	4.72553	0.062775	1.12994	0	0	2.61561	0.048825	0.059287	1.7263	0	0	0	0.289461	0.394085	0.024412
IF-P	WK0	2473.68	100	5.83736e+11	115	33.8448	­	0.93251	0	0.194273	26.7863	1.48813	0	0	1.21615	0.508995	5.71162	0.194273	1.96216	0.93251	0	6.92	0	0	2.14866	0.252555	0	1.70572	1.39488	0	0.159304
IF-P	WK4	2038.39	95.1475	7.27853e+11	146	41.4603	0.554661	0	0.425698	1.92274	9.68818	8.592	0	0.255419	0.074497	2.14623	0.734329	1.92274	1.34804	0	0.425698	3.17145	0.156089	0	8.54589	0.475363	0	0.078045	4.39178	0.244776	0.02838
IF-P	WK8	1899.14	95.0523	8.30548e+11	139	40.5845	0.513058	0.119765	0.587597	1.20139	14.6824	0.913208	0	0.044912	0.063625	2.86313	10.3933	1.20139	1.54572	0.119765	0.587597	4.53235	0.142221	0	7.07736	0.160934	0	0.18339	0.344324	0.243273	0.168419
IF-P	WK0	1827.35	100	3.76392e+11	110	29.7931	­	0.89077	0.606482	1.48146	13.3489	0.461179	0	0	0.691768	1.72152	5.01927	1.48146	5.20248	0.89077	0.606482	5.97006	0	3.68627	0.094763	0.233748	0	1.18769	0.43275	0.085286	0.634911
IF-P	WK4	1400.42	95.5738	6.63477e+11	80	23.8702	0.472214	0.694332	0.308592	5.66428	12.2665	0.243625	0	0	0.081208	4.70603	1.93276	5.66428	4.58827	0.694332	0.308592	2.79763	0	1.86373	0.499432	0.365438	0	0.308592	0.243625	0.438525	0.304531
IF-P	WK8	1434.38	94.918	8.0048e+11	100	29.1021	0.41573	0.128358	1.01158	0.687632	15.7911	2.35934	0	0.03973	0.09474	7.16359	1.67782	0.687632	3.20284	0.128358	1.01158	8.15684	0	0.962685	1.06659	0.608172	0	0.216986	2.35934	0.981021	0.155863
CR	WK0	2246.83	100	4.19234e+11	102	28.0162	­	0.437866	0	0.0891231	4.67315	2.00333	0	0.038749	0.406866	0	0	0.089123	4.41353	0.437866	0	8.31557	0.058124	19.704	1.89871	0.286744	0	1.51897	2.00333	0	1.73984
CR	WK4	1001.43	94.0678	5.20376e+11	111	29.4948	0.474795	0.574453	0	0.741813	13.3798	1.50624	0	0	0.303058	0	0	0.741813	1.75502	0.574453	0	2.94916	0	4.87606	0.73729	0.244255	0	1.60575	1.50624	0.099511	1.44744
CR	WK8	1334.46	91.0412	6.00468e+11	150	38.87	0.439569	0.542599	0	1.13938	18.06	9.6501	0	0.015003	0.133358	0	0	1.13938	1.31941	0.542599	0	1.93202	0.020004	9.04082	0.501759	0.075014	0	1.40609	9.57426	0.101685	1.77032
IF-P	WK0	2530.99	100	3.62586e+11	123	34.6702	­	0.00414088	0	0.065071	1.3872	0.24727	0.211185	0	2.34906	0	15.4881	0.065071	8.34921	0.004141	0	0	0.046141	0	0.104705	0.128367	0.211185	0.589189	0.23603	0.025437	0.333045
IF-P	WK4	1118.65	95.6265	3.69508e+11	149	36.8955	0.655329	0	0.498186	0.563167	18.9365	0.0920561	0.113716	0.064981	0	0	4.08837	0.563167	3.40066	0	0.498186	0	0.335734	0	12.9528	0.265338	0.113716	0.460281	0.092056	0.579412	0.059566
IF-P	WK8	1165.13	94.3262	4.35196e+11	123	34.1667	0.407531	0	0.0839194	0.211797	13.523	0.0679348	0.0879156	0	0.39562	0	12.4001	0.211797	4.00416	0	0.083919	0	0.371643	0	3.10901	0.339674	0.087916	0.235774	0.05195	0.079923	0.911125
CR	WK0	2252.54	100	5.9546e+11	144	41.3981	­	0	0.634085	0.301945	18.0606	0.120778	0	0	0.543502	1.22072	11.4912	0.301945	2.46301	0	0.634085	4.35233	0	0.362334	0.125092	1.20347	0	3.75275	0.056076	0	1.36738
CR	WK4	1718.58	98.556	2.08958e+11	142	43.4272	0.602794	0	1.22084	1.37424	18.9006	0.172579	0	0	0.14062	0.134228	0.894855	1.37424	1.13774	0	1.22084	1.41898	0	0.325983	1.07383	2.35858	0	16.2672	0.172579	0	3.52828
CR	WK8	1678.38	99.639	3.97123e+11	145	39.3039	0.241573	0	0.372264	0.461966	23.6634	0.6324	0	0	0.668281	1.33656	5.32383	0.461966	1.84338	0	0.372264	6.4451	0	0.233226	0.291532	1.96896	0	2.71798	0.6324	0	0.139038
CR	WK0	1326.7	100	8.75303e+11	107	34.4835	­	0.837905	0	0	24.419	0.113051	0	0	0	0	0	0	4.30258	0.837905	0	0	0.256027	4.42228	0.485453	0	0	1.34331	0.093101	0.162926	2.65669
CR	WK4	1282.75	97.5031	8.8634e+11	114	34.0413	0.326298	0.930936	0.0403294	0	20.6923	0.813309	0	0.050412	0	0	0	0	4.06318	0.930936	0.040329	0	1.04184	3.42463	1.8081	0	0	1.46866	0.668795	0.282305	1.85851
CR	WK8	1029	96.2547	4.59835e+11	124	35.2677	0.274825	0.921499	0.0240391	0	15.7483	0.325863	0	0.08013	0	0	0	0	4.66626	0.921499	0.024039	0	0.357916	3.4002	0.499479	0	0	1.06306	0.221694	0.352574	2.3131
CR	WK0	2486.43	100	6.89022e+11	193	50.6898	­	0.794028	0.487636	1.42407	21.9523	0.0776766	0.172615	0	0.146722	0.539421	7.8626	1.42407	3.32715	0.794028	0.487636	2.02391	0	0.448798	0.979588	0.729297	0.172615	0.630044	0.077677	0	0.043154
CR	WK4	1201.68	93.5484	9.84002e+11	196	50.3636	0.357577	0.865781	0.46331	0.196556	10.4128	0.0935979	0.0514788	0	0.121677	0.482029	5.73755	0.196556	1.09509	0.865781	0.46331	2.07787	0	0.725384	0.90322	1.6754	0.051479	1.19805	0.093598	0.01872	0.304193
CR	WK8	1125.61	88.6452	5.59355e+11	171	44.8082	0.385667	0.39896	0.350601	0.253884	7.99734	0.151121	0.0664934	0	0.320377	0.574261	2.54488	0.253884	1.27546	0.39896	0.350601	1.53539	0	1.88599	0.338512	2.73832	0.066493	0.864414	0.151121	0	0.241794
CR	WK0	2216.32	100	7.85418e+11	190	50.2363	­	0.770388	0.0880443	1.84159	32.9249	0.693349	0.355846	0	0.385194	0.161415	1.55178	1.84159	2.00668	0.770388	0.088044	1.36835	0.117392	0.058696	0.337503	0.697017	0.355846	3.13658	0.56862	0	2.40654
CR	WK4	1317.54	97.2085	5.68992e+11	194	52.3187	0.323261	0.706837	0	1.8369	20.1318	1.34823	0.344692	0.047995	0.50613	0	1.68419	1.8369	1.74528	0.706837	0	1.06026	0.056721	0.074174	0.733016	0.484314	0.344692	2.18596	0.850822	0	2.39539
CR	WK8	1281.48	96.0591	4.16415e+11	195	52.6882	0.365928	0.653419	0	1.97816	17.884	0.250627	0.344612	0.085034	0	0	0.313283	1.97816	1.91998	0.653419	0	1.95131	0.053706	0.56391	0.581812	0.61314	0.344612	3.33423	0.170068	0.273004	1.55747
CR	WK0	2364.6	100	6.31848e+11	100	28.6349	­	1.12713	0	0.969856	17.6802	13.4906	0	0	0	0	0	0.969856	2.7654	1.12713	0	0.698995	0	0	1.14461	0	0	0.436872	13.4426	0	2.66929
CR	WK4	1657.32	97.8065	3.7145e+11	107	27.4814	0.296842	1.56268	0	1.14622	10.3427	5.14653	0	0	0	0	0	1.14622	0.936079	1.56268	0	0.695373	0	0	0.592213	0	0	0.05349	5.14652	0	0.920796
CR	WK8	2166.8	97.1613	7.51706e+11	101	27.2747	0.334801	1.08224	0	0.903012	17.8224	3.16054	0	0	0	0	0	0.903012	1.59578	1.08224	0	0.971945	0	0	3.71889	0	0	0.792721	3.16054	0	9.75391
CR	WK0	1794.37	100	5.61769e+10	99	30.0313	­	0	0.0406146	0	4.163	0.643065	0.162459	0.22338	0	0	0	0	0	0	0.040615	0	0.033846	0	2.84302	0	0.162459	0.216611	0.500914	0.45353	1.61105
CR	WK4	1237.16	99.7337	3.8046e+11	110	28.8787	0.727604	0	0	0.118222	3.52487	4.38354	0.127555	0.024889	0	0	0.382665	0.118222	1.70799	0	0	0.541331	0.037333	0	1.41555	0	0.127555	0.25511	4.38354	0.258221	0.326665
CR	WK8	1261.34	94.2743	3.86154e+11	129	35.6512	0.756453	0	0	0.158169	13.9189	4.30221	0.115991	0.121263	0	0	1.68187	0.158169	10.6026	0	0	0.110719	0	0	1.41825	0	0.115991	0	4.30221	0.168714	1.12827
CR	WK0	1779.35	100	5.0286e+11	122	35.8319	­	0.331689	0.540058	2.07518	22.3295	0.106311	0	0	0	0	1.55639	2.07518	1.10138	0.331689	0.540058	0	0	0	0.552815	0	0	1.62868	0.106311	0.072291	0.144582
CR	WK4	1362.68	97.6959	6.59967e+11	123	34.8817	0.382933	0.277984	0.488064	0.154907	19.4419	0.227056	0	0.013793	0	0	4.01379	0.154907	2.87003	0.277984	0.488064	0	0	0	0.24191	0	0	1.55968	0.227056	0.025464	0.230239
CR	WK8	1227.32	94.7773	7.67388e+11	116	33.7071	0.389007	0.404716	1.55141	0.052789	7.14705	2.53681	0	0	0	0	2.41363	0.052789	1.47516	0.404716	1.55141	0.392985	0	0	1.61593	0	0	2.51041	2.52214	0	0.067453
CR	WK0	2681.7	100	7.74047e+11	127	38.036	­	0	0.822457	0.245843	26.1666	0.34865	0.379939	0	0.317361	3.12444	0.049169	0.245843	5.35044	0	0.822457	3.33453	0	1.17558	0.750939	1.23815	0.379939	1.88629	0.34865	0.062578	1.17558
CR	WK4	1522.22	94.3418	5.01838e+11	141	41.258	0.335712	0.101576	0.823897	0.861518	11.9145	0.274632	0.131673	0	0.146721	1.32425	0.030097	0.861518	5.25563	0.101576	0.823897	2.79523	0	0.737369	0.500357	0.763703	0.131673	2.58455	0.274632	0.052669	1.81333
CR	WK8	1428.74	93.1871	5.86409e+11	118	34.8615	0.30246	0.203214	0.724183	0.206909	14.0366	3.2034	0.214299	0	0.036948	1.79568	0.206909	0.206909	7.48938	0.203214	0.724183	1.96933	0	3.22557	0.358396	1.46684	0.214299	1.43359	2.02475	0	1.61463
CR	WK0	2010.65	100	6.08127e+11	75	23.2968	­	1.88747	0	0.204811	1.90755	0.196779	0	0	0	0	5.21666	0.204811	3.38139	1.88747	0	7.40533	0	0	0.02008	0.273081	0	0	0.148588	0	0.518051
CR	WK4	1323.16	96.778	6.124e+11	95	29.339	0.28515	0.554594	0	0.0777138	9.9297	0.607581	0.0565191	0	0	0	8.86997	0.077714	3.94221	0.554594	0	6.33368	0	0	0.095376	0.250804	0.056519	0.289661	0.561659	0.137765	0.526334
CR	WK8	1506.44	92.9594	7.07459e+11	105	31.9358	0.392347	0.695921	0	0.579934	5.04543	0.680456	0.0734583	0	0.057993	0	4.59695	0.579934	1.77073	0.695921	0	3.83143	0	0	0.146917	0.216509	0.073458	0	0.653393	0.154649	0.2977
CR	WK0	3405.47	100	3.68077e+11	105	30.1247	­	0.316108	0.175234	0.0893348	13.4586	0.326416	0.0137438	0	0.116822	1.07202	3.98914	0.089335	7.5591	0.316108	0.175234	5.40132	0	2.61132	0.75591	0.185542	0.013744	0.443238	0.326416	0	0.676883
CR	WK4	1630	96.9516	8.59818e+11	146	37.5959	0.422259	0.376333	0.0763985	1.82791	26.1651	0.093376	0.110353	0	0.096206	1.17144	0.964885	1.8279	0.987522	0.376333	0.076399	4.55844	0	2.507	0.472539	0.964885	0.110353	1.09787	0.087717	0.019807	1.29312
CR	WK8	1693.97	96.7528	8.17093e+11	124	35.0086	0.32812	0	0.352654	0.164106	23.3345	0.928771	0	0	0.23743	1.25698	9.94763	0.164106	2.70601	0	0.352654	3.82682	0	2.53492	2.2067	0.199022	0	1.05796	0.886872	0.076816	2.43017
CR	WK0	2285.13	100	4.48392e+11	99	29.0831	­	0.260978	0	0.310688	19.4863	2.84176	0.157415	0	0	5.03728	6.65286	0.310688	1.48302	0.260978	0	5.12842	0	0	0.269263	0	0.157415	0.240265	2.73819	0.028998	0
CR	WK4	1328.34	95.6441	4.49922e+11	94	26.1262	0.375342	0.538778	0	0.0756179	18.8383	3.92741	0.127605	0	0	1.80538	11.0591	0.075618	2.38197	0.538778	0	10.1895	0	0	0.349733	0	0.127605	0.326102	3.08143	0.042535	0.06144
CR	WK8	1168.28	90.5468	6.21223e+11	103	29.8312	0.328424	0.639667	0	0.319834	30.2339	0.265886	0.111749	0	0	1.84579	3.18292	0.319834	2.4816	0.639667	0	7.62976	0.050094	0	0.208084	0	0.111749	0.262032	0.265886	0	0.63196
IF-P	WK0	2234.29	100	4.12125e+11	112	32.2797	­	0	0	0.232357	0.672352	0.153257	0.163144	0	0.229885	0	8.52799	0.232357	8.80979	0	0	7.80126	0.014831	0	0.378198	0	0.163144	0	0.153257	0.061797	0.439995
IF-P	WK4	1139.33	91.9057	3.54619e+11	103	26.0515	0.618281	0	0.0609985	7.07113	1.47804	0.0516141	5.1708	0	0	0	0.614677	7.07113	1.90972	0	0.060998	1.66573	0.347222	0	0.722598	0	5.1708	0	0.051614	0.126689	0.225225
IF-P	WK8	1227.27	89.4467	2.37358e+11	105	29.6803	0.795931	0	0.182765	8.57801	1.31908	3.89368	4.53733	0	0	0	0.059597	8.57801	0.190711	0	0.182765	0.301959	0.123167	0	0.921769	0	4.53733	0	3.88573	0.274147	0.143033
IF-P	WK0	2543	100	2.54059e+11	150	42.7708	­	0.118786	0.0156887	0.23309	12.2932	0.665651	0.618584	0.040342	0	0	0.775472	0.23309	0.069479	0.118786	0.015689	0	0.159129	0.838227	0.811332	0	0.618584	0.329463	0.665651	1.20355	0.228607
IF-P	WK4	1199.54	91.0464	1.51168e+11	146	40.9099	0.66611	0	1.5723	0.206464	40.5781	0.619392	0.420869	0.897324	0	0	0	0.206464	0	0	1.5723	0	0	2.11228	25.4903	0	0.420869	0.150877	0.619392	1.54848	0.119114
IF-P	WK8	1419.29	86.6235	1.15687e+11	150	41.4013	0.719557	0	0.707062	0.0822166	19.8882	1.21681	0.312423	0.435748	0	0	0	0.082217	0	0	0.707062	0	0.106882	6.66776	14.7085	0	0.312423	4.12727	1.2168	2.15407	0.189098
IF-P	WK0	1907.35	100	2.94819e+11	152	45.9817	­	0.11876	0.216313	0.971286	11.473	0.665903	0.156933	0	0.050897	0.250244	0.17814	0.971286	7.56245	0.11876	0.216313	7.50732	0.26721	0.203588	0.394452	0.173898	0.156933	0.343555	0.619248	0	0.551385
IF-P	WK4	1325.71	93.3803	5.05627e+11	176	48.2325	0.414819	0.276416	1.46685	1.6327	26.6723	0.243246	0.0958243	0.029484	0.014742	0.206391	0.652342	1.6327	3.46073	0.276416	1.46685	3.40176	0.696569	0.081082	14.7827	0.711311	0.095824	1.14252	0.191649	0.121623	0.040541
IF-P	WK8	1094.1	90.4225	6.9157e+11	157	42.7824	0.398876	0.321466	1.11314	0.878035	19.7294	0.326264	0.26389	0	0	0.657327	2.10153	0.878035	3.15709	0.321466	1.11314	5.21063	0.35985	0.086364	9.08742	0.614145	0.26389	0.734095	0.326264	0.086364	0.38384
IF-P	WK0	1879.86	100	4.67532e+11	139	39.2274	­	0	0.0221099	0.0758054	5.52432	0.0442198	1.97094	0.056854	0	0.543272	0	0.075805	0.075805	0	0.02211	2.46368	0	0.025268	3.66393	0	1.97094	0.056854	0.04422	0.628553	0.091598
IF-P	WK4	1078.92	94.2721	5.98993e+11	131	39.69	0.71485	0	0.456381	0.257042	27.6714	0	4.21759	0	0	0	0	0.257042	0.204585	0	0.456381	0.110161	0.057703	0	16.0783	0.199339	4.21759	0	0	0.398678	0.215076
IF-P	WK8	1282.2	91.8854	2.06036e+11	132	38.4657	0.65123	0	0.0741258	0.427313	23.6941	0.0479637	0.279062	0.074126	0	0.588646	0	0.427313	0.431673	0	0.074126	0.340106	0.226738	0	8.74684	0.170053	0.279062	0.187495	0.047964	0.331386	0.12645
IF-P	WK0	2148.56	100	5.8489e+11	191	50.0288	­	0	0.23997	3.73848	12.3732	0.35364	0.15998	0	0.18945	0.997769	6.7402	3.73848	0.829369	0	0.23997	0.3368	0	2.64388	1.10723	2.33234	0.15998	4.06686	0.35364	0	0.1263
IF-P	WK4	1350.13	94.5055	4.61483e+11	174	50.1329	0.634528	0	0.996235	2.1199	13.1827	0.915146	0.359108	0	0	0	0	2.1199	0.550246	0	0.996235	0.249059	0	0.480741	10.472	2.88445	0.359108	0.445989	0.608167	0.104257	0.115841
IF-P	WK8	1308.91	91.3309	5.29652e+11	181	52.7635	0.472517	0	1.00806	1.14016	29.8874	0.431034	0.312848	0	0	0.166852	0	1.14016	1.42519	0	1.00806	0.333704	0	1.08454	17.0467	4.28949	0.312848	1.32091	0.194661	0.278087	0
IF-P	WK0	2706.02	100	8.85975e+11	120	32.7833	­	0.735861	0	0.164693	23.523	0.595697	0.0175205	0	0	0	8.63761	0.164693	4.86019	0.735861	0	2.06041	0	1.1108	0.210246	0	0.01752	1.51377	0.595697	0.024529	0.066578
IF-P	WK4	1217.75	93.0918	5.10844e+11	156	46.6355	0.588066	0	0.750926	0.644376	30.514	0	0.0811812	0.390684	0	0	0.147141	0.644376	13.1209	0	0.750926	0.187731	0	0.162362	25.2118	0	0.081181	0.17251	0	0.116698	0.136993
IF-P	WK8	1153.88	91.1542	3.96594e+11	181	49.5113	0.520194	0.277705	0.297308	1.02588	18.09	0.254835	0.434527	0.091479	0	0	0.708965	1.02588	2.79665	0.277705	0.297308	0.855985	0.065342	0.101281	4.96602	0	0.434527	0.483534	0.225431	0.140486	0.202561
CR	WK0	2891.29	100	5.92915e+11	116	35.7454	­	0.230481	0.48257	0.460962	30.9385	0.208874	0.338519	0	0.237684	2.35883	13.8109	0.460962	1.54494	0.230481	0.48257	4.23149	0	0	0.212475	0.320513	0.338519	0.273696	0.190867	0	1.45131
CR	WK4	1550.07	97.2545	1.00571e+12	122	36.3444	0.314759	0.23324	0.383345	0.307138	44.8768	0.113156	0.030021	0	0.531141	0.593492	7.55837	0.307138	1.93289	0.23324	0.383345	3.63716	0	0	1.69041	0.251715	0.030021	0.265571	0.0993	0.025402	1.70427
CR	WK8	1700.9	98.3105	8.62577e+11	129	37.7258	0.309292	0.144104	0.217569	0.398406	37.9842	0.149756	0.175186	0	0.93244	1.14718	4.31748	0.398406	2.3085	0.144104	0.217569	3.49241	0	0.059337	0.508604	0.421011	0.175186	0.534034	0.138453	0	1.83945
CR	WK0	1956.49	100	3.85508e+11	94	23.0202	­	1.08279	0	0	7.69927	1.14664	1.72928	0	0.295307	0	7.97595	0	2.37576	1.08279	0	1.47388	0.039906	0	1.87826	0.18889	1.72927	1.30361	1.13068	0.021283	1.62818
CR	WK4	1370.05	96.7742	4.73286e+11	128	37.068	0.580626	0.160772	0.0174752	0.220187	26.8349	8.5908	0.202712	0	0.199217	0.398434	0.618622	0.220187	4.38627	0.160772	0.017475	0.758423	0.104851	10.3208	1.10443	0.062911	0.202712	1.15686	7.44792	0.055921	0.817839
CR	WK8	1366.5	94.8832	5.8187e+11	106	32.1265	0.453386	1.60876	0	0.129739	20.0432	0.715006	0.170102	0	0.129739	1.53092	4.22373	0.129739	2.41891	1.60877	0	1.11287	0.03748	15.7965	0.155687	0.080727	0.170102	0.288309	0.715006	0	1.92302
CR	WK0	2448.46	100	6.07899e+11	92	26.6714	­	0.273846	0	0	0.429727	0.931075	0.122177	0.071621	0	0	3.16397	0	3.47995	0.273846	0	7.9331	0	0	0.189585	0.16852	0.122177	0.071621	0.396023	0.080047	0.438153
CR	WK4	1461.93	97.6325	9.24545e+11	98	25.5534	0.587003	4.16764	0	0	12.1011	2.55572	1.12134	0	0.200906	0	2.93417	0	2.47629	4.16764	0	3.59763	0	0	0.107462	0.102789	1.12134	0.761575	2.55572	0	1.53249
CR	WK8	1045.19	96.5051	7.81981e+11	90	22.8113	0.54874	0.560603	0	0	9.64624	0.0270636	1.61608	0	0.197178	0	3.08525	0	10.0522	0.560603	0	4.61628	0	0	0.239706	0	1.61608	0	0.027064	0.06186	0.50261
CR	WK0	2078.14	100	6.11105e+11	117	36.8932	­	1.58696	0.16206	0.318004	18.539	0.672701	0	0	0	0	1.7796	0.318004	4.72725	1.58696	0.16206	4.84039	0	1.8805	0.587084	0.339408	0	0.758317	0.651296	0.018346	5.13393
CR	WK4	1507.08	95.0992	8.22407e+11	144	41.9654	0.329183	1.37664	0.233962	0.979927	23.9692	3.05507	0	0	0	0	0.474705	0.979927	4.96406	1.37664	0.233962	3.00759	0	2.80415	2.47186	0.651024	0	0.549302	2.90248	0.023735	3.17374
CR	WK8	1067.48	93.5823	1.31439e+12	151	40.9509	0.404494	2.21696	0.545656	1.01118	21.3149	2.1292	0	0	0.251841	0	1.16	1.01118	3.39986	2.21697	0.545656	4.46827	0	0.873812	1.4996	0.64105	0	1.04552	2.04144	0	1.78578
CR	WK0	3262.34	100	4.58952e+11	104	31.7464	­	0	0.0432379	0.673276	14.8677	16.3192	0.0247074	0.123537	0	0	0	0.673276	1.00991	0	0.043238	0	0	0	1.8685	0	0.024707	1.06242	16.1988	0.129714	1.28478
CR	WK4	1547.24	97.0027	4.21415e+11	88	27.2921	0.384907	0	0.154512	0.163782	14.6075	6.33498	0	0.077256	0	0	0	0.163782	2.15698	0	0.154512	0	0	0	2.29295	0	0	1.1063	6.16193	0	1.6131
CR	WK8	1163.38	94.9591	5.14497e+11	116	32.3144	0.455208	0	0.340711	0.52417	19.0973	14.1176	0.0174723	0	0	0.291206	0	0.52417	2.35877	0	0.340711	0.267909	0	0	1.66861	0	0.017472	1.46185	14.0914	0.055329	1.71811
CR	WK0	4053.95	100	8.07958e+11	193	55.1518	­	1.18445	1.45578	0.793112	20.4957	0.693973	0.495695	0	0.276546	0.657448	5.33786	0.793112	10.8166	1.18445	1.45578	2.10279	0.067832	6.65275	1.71145	0.693973	0.495695	0.913123	0.693973	0	0.172189
CR	WK4	1460.79	93.0233	4.30048e+11	211	59.2727	0.383845	1.81093	0.770989	1.87817	9.13533	1.16097	0.820297	0	0.26895	1.37613	2.93603	1.87817	4.28078	1.81093	0.770989	5.13246	0	3.55014	1.00408	0.636514	0.820297	1.34027	0.887534	0	0.421355
CR	WK8	1559.85	90.7946	8.33759e+11	221	57.3132	0.32812	2.39872	0.877811	0.901282	22.7245	0.957612	0.572689	0	0.488194	0.929447	2.61935	0.901282	8.83913	2.39872	0.877811	3.02305	0.084495	4.87255	2.77895	1.54438	0.572689	0.971694	0.206544	0	0.28165
CR	WK0	2209.82	100	9.01717e+11	114	33.8508	­	0.362215	0	0.075312	9.09841	35.7696	0.0645531	0	0	1.55645	9.26338	0.075312	2.24143	0.362215	0	2.21632	0.035863	0	0.835605	0	0.064553	0.37656	35.7696	0	0.283317
CR	WK4	1672.09	97.3087	4.61134e+11	152	42.3025	0.447009	0.666741	0	0.498655	22.5571	4.63357	0.201703	0.033617	0.361385	1.40632	3.88279	0.498655	1.80973	0.666741	0	2.38962	0.061632	0.028014	1.00011	0	0.201703	0.154079	4.63357	0.036419	0.238122
CR	WK8	1074.51	96.2994	4.9904e+11	128	35.8666	0.460674	0.74876	0	0.149104	7.96733	4.6676	0.0680691	0.032414	0.42138	3.69842	4.88477	0.149104	1.71145	0.74876	0	3.38077	0.058345	0.025931	0.56076	0	0.068069	0.226897	4.62222	0.029172	0.100483
IF-P	WK0	2104.32	100	4.38033e+11	120	33.5843	­	0.252651	0.305677	0.131004	19.869	1.30381	0.0998129	0	0.143481	4.84404	15.2308	0.131004	4.72551	0.252651	0.305677	1.30069	0.028072	0	0.467873	0.237056	0.099813	0.926388	1.2383	0.062383	1.15409
IF-P	WK4	1390.8	94.974	1.15545e+12	124	32.8697	0.313392	0.257463	0.299634	0.193097	26.0215	0.299634	0.0954389	0	0.08878	2.07746	2.40817	0.193097	7.93031	0.257463	0.299634	1.92875	0	0	0.763511	0.168683	0.095439	0.421707	0.299634	0.042171	0.852292
IF-P	WK8	1084.9	93.5009	5.18296e+11	142	41.7287	0.457486	0	1.12486	0.461219	30.2816	0.491967	0.399723	0	0	5.61406	0.584211	0.461219	5.07853	0	1.12486	1.3606	0.053809	0	12.3837	1.13511	0.399723	1.11461	0.491967	0.878879	0.156302

## Sheet: Figure 2
Group	Time	IL-4 (pg/mL)	IL-6 (pg/mL)	IL-8 (pg/mL)	IL-13 (pg/mL)
IF-P	WK0	99.07	9.05	18.01	12.79
IF-P	WK4	106.1	7.14	20.2	18.8
IF-P	WK8	108.08	6.78	18.6	16.27
IF-P	WK0	91.84	5.12	31.21	16.84
IF-P	WK4	93.65	6.18	30.94	17.27
IF-P	WK8	95.46	6.05	29.96	16.32
IF-P	WK0	18.3	1.32	4.21	4.53
IF-P	WK4	179.09	7.93	12.97	32.25
IF-P	WK8	263.25	15.09	19.89	45.93
IF-P	WK0	17.7	2	8.6	12.19
IF-P	WK4	33.96	2.95	11.62	12.89
IF-P	WK8	59.97	4.17	17.43	17.03
IF-P	WK0	215.4	13.42	44.97	53.74
IF-P	WK4	216.98	12.96	49.86	56.97
IF-P	WK8	184.19	13.84	52.61	48.18
IF-P	WK0	12.62	1.06	3.03	6.97
IF-P	WK4	11.38	1.24	1.81	5.14
IF-P	WK8	11.8	1.13	2.15	6.97
IF-P	WK0	37.41	1.49	4.97	12.89
IF-P	WK4	40.46	1.83	6.22	13.77
IF-P	WK8	48.77	1.94	6.82	14.74
IF-P	WK0	21.68	0.92	5.84	8.12
IF-P	WK4	32.81	1.62	11.07	10.08
IF-P	WK8	45.2	2.68	17.56	10.49
IF-P	WK0	59.97	8.2	20.85	27.39
IF-P	WK4	47.27	8.19	22.92	28.22
IF-P	WK8	49.52	7.39	22	22.78
IF-P	WK0	27.77	1.09	7.5	6.34
IF-P	WK4	51.77	1.42	24.7	12.98
IF-P	WK8	40.84	1.9	18.51	9.52
IF-P	WK0	42.74	2.58	7.95	13.77
IF-P	WK4	86.4	5.16	19.76	22.07
IF-P	WK8	108.8	5.1	28.11	24.7
IF-P	WK0	65.16	4.9	24.56	18.8
IF-P	WK4	68.84	6.12	30.51	24.79
IF-P	WK8	82.39	5.19	32.02	22.34
CR	WK0	62.01	5.96	38.2	17.73
CR	WK4	61.46	5.5	40.31	19.03
CR	WK8	69.21	5.42	26.14	19.68
IF-P	WK0	25.23	2.15	3.89	8.59
IF-P	WK4	20.49	2.78	4.43	8.23
IF-P	WK8	35.11	3.38	8.26	13.48
CR	WK0	23.26	1.25	1.54	6.55
CR	WK4	20.89	1.09	2.49	5.14
CR	WK8	19.1	0.99	1.9	5.36
CR	WK0	150.15	7.96	28.61	36.91
CR	WK4	221.53	9.95	35.16	44.06
CR	WK8	205.77	9.17	33.96	45.36
CR	WK0	18.9	1	6.07	7.08
CR	WK4	11.8	1.02	5.97	8.44
CR	WK8	17.49	1.13	5.13	6.66
CR	WK0	26.99	3.2	7.56	14.21
CR	WK4	26.99	2.7	7.53	13.67
CR	WK8	23.85	2.22	6.82	13.57
CR	WK0	187	14.55	38.7	26.25
CR	WK4	209.63	12.74	39.73	24.36
CR	WK8	182.96	13.2	32.69	26.25
CR	WK0	10.14	1.12	4.06	6.55
CR	WK4	10.97	0.99	3.85	6.92
CR	WK8	17.9	0.92	4.23	5.69
CR	WK0	­	­	­	­
CR	WK4	95.82	1.77	8.91	9.06
CR	WK8	79.11	1.97	9.52	7.81
CR	WK0	229.57	15.32	52.15	38.71
CR	WK4	224.67	15.87	47.46	36.91
CR	WK8	231.67	17.59	51.08	43.24
CR	WK0	75.09	10.74	17.01	32.25
CR	WK4	81.67	12.04	24.17	29.54
CR	WK8	81.85	10.26	20.54	33.67
CR	WK0	344.93	16.17	17.06	38.79
CR	WK4	367.92	16.57	16.07	37.74
CR	WK8	325.78	15.23	16.45	39.6
CR	WK0	16.49	1.36	3.72	8.18
CR	WK4	14.05	0.99	3.79	9.16
CR	WK8	17.9	1.25	4.28	6.01
IF-P	WK0	0.9	0.8	2.77	5.36
IF-P	WK4	4.58	1.36	5.25	9.88
IF-P	WK8	5.68	3.01	3.3	8.95
IF-P	WK0	­	0.7	3.32	1.43
IF-P	WK4	2.79	1.07	7.91	2.65
IF-P	WK8	51.77	6.61	33.05	10.23
IF-P	WK0	19.1	1.86	4.01	12.29
IF-P	WK4	28.94	1.86	5.07	13.48
IF-P	WK8	37.22	2.95	5.64	14.55
IF-P	WK0	239.35	16.21	88.4	38.34
IF-P	WK4	305.58	22.47	108.62	49.96
IF-P	WK8	282.07	19.38	103.73	44.38
IF-P	WK0	12.21	1.04	3.68	6.12
IF-P	WK4	10.97	1.45	5.59	4.92
IF-P	WK8	10.97	1.27	4.48	5.42
IF-P	WK0	28.55	1.5	4.25	5.96
IF-P	WK4	27.18	2.11	4.01	6.34
IF-P	WK8	27.57	1.2	4.6	4.92
CR	WK0	17.09	1.44	4.33	9.42
CR	WK4	­	­	­	­
CR	WK8	17.7	0.93	4.92	6.71
CR	WK0	30.49	3.92	7.13	19.91
CR	WK4	30.1	2.73	3.98	17.64
CR	WK8	31.45	2.78	5.28	15.85
CR	WK0	11.18	2.88	4.67	12.09
CR	WK4	31.65	2.5	5.13	13.96
CR	WK8	27.38	3.02	5.02	14.6
CR	WK0	24.84	2.03	5.69	9.98
CR	WK4	24.05	1.68	4.76	9.11
CR	WK8	29.91	1.82	3.6	9.52
CR	WK0	28.94	1.92	4.05	4.58
CR	WK4	28.94	1.26	4.84	4.01
CR	WK8	22.08	1.37	3.91	2.77
CR	WK0	35.88	2.82	17.66	12.39
CR	WK4	29.91	1.89	14.93	9.26
CR	WK8	33.77	1.98	13.58	8.33
CR	WK0	25.82	2.35	9.7	7.5
CR	WK4	23.46	2.43	9.3	9.36
CR	WK8	27.38	2.96	8.43	6.23
IF-P	WK0	16.29	3.58	5.89	21.08
IF-P	WK4	137.55	4.72	7.21	23.57
IF-P	WK8	112.39	3.68	5.84	15.89

## Sheet: Figure 3
Plasma Metabolome Abundance					Plasma Metabolome Pathway Analysis
Group	Time	Metabolite	Abundance		Group	Pathway	Total Cmpd	Hits	Raw p	p	Holm adjust	p.adj	Impact
CR	WK0	2,3-Dihydroxybenzoic acid	0.245881		IF-P	Pentose and glucuronate interconversions	18	2	0.0021911	2.6593	0.10298	0.058842	0.29688
CR	WK0	2-Hydroxyglutarate	0.184661		IF-P	Arginine and proline metabolism	38	10	0.0025039	2.6014	0.11518	0.058842	0.40697
CR	WK0	5-Hydroxyindoleacetic acid	-0.00605508		IF-P	Glycine, serine and threonine metabolism	33	11	0.0077568	2.1103	0.3413	0.066056	0.51198
CR	WK0	9-Octadecynoic acid	-0.0862774		IF-P	Nicotinate and nicotinamide metabolism	15	2	0.0092757	2.0327	0.39886	0.066056	0.1943
CR	WK0	Acetylcarnitine	-0.507703		IF-P	Amino sugar and nucleotide sugar metabolism	37	2	0.010684	1.9713	0.44872	0.066056	0.05035
CR	WK0	Agmatine	-0.0901791		IF-P	Ascorbate and aldarate metabolism	8	2	0.011244	1.9491	0.46099	0.066056	0.5
CR	WK0	Alanine	-0.0516705		IF-P	Inositol phosphate metabolism	30	2	0.011244	1.9491	0.46099	0.066056	0.12939
CR	WK0	Asparagine	-0.152673		IF-P	Glycerophospholipid metabolism	36	2	0.026706	1.5734	1	0.11911	0.02582
CR	WK0	Asymmetric dimethylarginine	-0.096514		IF-P	Butanoate metabolism	15	5	0.028795	1.5407	1	0.11911	0.03175
CR	WK0	Choline	0.190165		IF-P	Tyrosine metabolism	42	4	0.030412	1.517	1	0.11911	0.16531
CR	WK0	Cytidine	0.200519		IF-P	Fatty acid elongation	39	1	0.051347	1.2895	1	0.1649	0.10044
CR	WK0	Decanoylcarnitine	-0.111763		IF-P	Fatty acid degradation	39	1	0.051347	1.2895	1	0.1649	0.14625
CR	WK0	D-Galacturonic acid	0.0223071		IF-P	Alanine, aspartate and glutamate metabolism	28	11	0.052629	1.2788	1	0.1649	0.53927
CR	WK0	Dimethylglycine	8.25e-05		IF-P	Citrate cycle (TCA cycle)	20	9	0.064735	1.1889	1	0.18193	0.51477
CR	WK0	D-Mannitol	0.0896042		CR	Nicotinate and nicotinamide metabolism	15	2	3.87E-09	8.4123	1.82E-07	1.82E-07	0.1943
CR	WK0	Dulcitol	0.0819947		CR	Alanine, aspartate and glutamate metabolism	28	11	0.00010212	3.9909	0.0043912	0.00092315	0.53927
CR	WK0	Indole-3-lactic acid	-0.0812985		CR	Cysteine and methionine metabolism	33	4	8.50E-05	4.0704	0.0037411	0.00092315	0.14625
CR	WK0	Kynurenine	-0.075221		CR	Phenylalanine, tyrosine and tryptophan biosynthesis	4	2	0.00016993	3.7697	0.006967	0.0011016	1
CR	WK0	L-(+)-Arabinose	0.226153		CR	Valine, leucine and isoleucine degradation	40	6	0.00018751	3.727	0.0075004	0.0011016	0.04432
CR	WK0	Malonic acid	-0.313523		CR	Glycolysis / Gluconeogenesis	26	3	0.00022562	3.6466	0.0087994	0.0011783	0.10044
CR	WK0	Myoinositol	0.172839		CR	Glyoxylate and dicarboxylate metabolism	32	10	0.00033063	3.4807	0.012564	0.001554	0.26456
CR	WK0	N-Acetylglutamine	0.239837		CR	Pyruvate metabolism	22	5	0.00059602	3.2247	0.022053	0.0025466	0.2395
CR	WK0	Oxaloacetic acid	-0.252561		CR	Pantothenate and CoA biosynthesis	19	2	0.0011394	2.9433	0.04102	0.0044628	0.00714
CR	WK0	Palmitic acid	0.00503085		CR	Primary bile acid biosynthesis	46	2	0.0012749	2.8945	0.04462	0.0046091	0.01516
CR	WK0	Protocatechuic acid	0.105167		CR	Citrate cycle (TCA cycle)	20	9	0.0035984	2.4439	0.12235	0.01208	0.51477
CR	WK0	Pyroglutamic acid	-0.0871581		CR	D-Glutamine and D-glutamate metabolism	6	3	0.0061023	2.2145	0.19928	0.017925	0.5
CR	WK0	Sarcosine	-0.0694973		CR	Amino sugar and nucleotide sugar metabolism	37	2	0.0060386	2.2191	0.19928	0.017925	0.05035
CR	WK0	Sorbitol	0.0505695		CR	Taurine and hypotaurine metabolism	8	1	0.0087352	2.0587	0.25332	0.021608	0.42857
CR	WK0	Tryptophan	-0.0680885		CR	Glycerolipid metabolism	16	2	0.0084342	2.074	0.25303	0.021608	0.09346
CR	WK0	Urate	-0.00752323		CR	Pyrimidine metabolism	39	3	0.011455	1.941	0.32073	0.026918	0.02264
CR	WK0	Valeric acid	0.0526247		CR	Glycine, serine and threonine metabolism	33	11	0.015136	1.82	0.38811	0.030929	0.51198
CR	WK0	Xylitol	0.104446		CR	Arginine biosynthesis	14	5	0.014492	1.8389	0.38811	0.030929	0.34518
IF_P	WK0	2,3-Dihydroxybenzoic acid	-0.0306146		CR	Purine metabolism	65	6	0.014375	1.8424	0.38811	0.030929	0.09068
IF_P	WK0	2-Hydroxyglutarate	0.146688		CR	Tryptophan metabolism	41	3	0.022499	1.6478	0.53998	0.04406	0.25112
IF_P	WK0	5-Hydroxyindoleacetic acid	-0.00606		CR	Phenylalanine metabolism	10	4	0.029039	1.537	0.6679	0.052142	0.35714
IF_P	WK0	9-Octadecynoic acid	0.00019737		CR	Tyrosine metabolism	42	4	0.029954	1.5235	0.6679	0.052142	0.16531
IF_P	WK0	Acetylcarnitine	-0.125094		CR	Glutathione metabolism	28	4	0.029454	1.5308	0.6679	0.052142	0.12267
IF_P	WK0	Agmatine	-0.047109		CR	Butanoate metabolism	15	5	0.059198	1.2277	1	0.089752	0.03175
IF_P	WK0	Alanine	0.0556798
IF_P	WK0	Asparagine	-0.126913
IF_P	WK0	Asymmetric dimethylarginine	-0.0611613
IF_P	WK0	Choline	0.138953
IF_P	WK0	Cytidine	-0.0805409
IF_P	WK0	Decanoylcarnitine	-0.11002
IF_P	WK0	D-Galacturonic acid	0.0250565
IF_P	WK0	Dimethylglycine	-0.0349502
IF_P	WK0	D-Mannitol	-0.153616
IF_P	WK0	Dulcitol	-0.186685
IF_P	WK0	Indole-3-lactic acid	0.0126064
IF_P	WK0	Kynurenine	-0.024932
IF_P	WK0	L-(+)-Arabinose	0.164206
IF_P	WK0	Malonic acid	-0.274478
IF_P	WK0	Myoinositol	0.0190943
IF_P	WK0	N-Acetylglutamine	0.0134668
IF_P	WK0	Oxaloacetic acid	-0.134576
IF_P	WK0	Palmitic acid	-0.0461609
IF_P	WK0	Protocatechuic acid	-0.0501176
IF_P	WK0	Pyroglutamic acid	-0.122382
IF_P	WK0	Sarcosine	0.0482346
IF_P	WK0	Sorbitol	-0.121109
IF_P	WK0	Tryptophan	-0.0462755
IF_P	WK0	Urate	0.00261642
IF_P	WK0	Valeric acid	-0.031894
IF_P	WK0	Xylitol	0.00431328
CR	WK4	2,3-Dihydroxybenzoic acid	0.199287
CR	WK4	2-Hydroxyglutarate	0.0153795
CR	WK4	5-Hydroxyindoleacetic acid	0.112644
CR	WK4	9-Octadecynoic acid	-0.0412558
CR	WK4	Acetylcarnitine	0.046462
CR	WK4	Agmatine	0.173442
CR	WK4	Alanine	0.0430888
CR	WK4	Asparagine	0.202794
CR	WK4	Asymmetric dimethylarginine	0.0481661
CR	WK4	Choline	0.149681
CR	WK4	Cytidine	0.0951029
CR	WK4	Decanoylcarnitine	0.186422
CR	WK4	D-Galacturonic acid	0.0512418
CR	WK4	Dimethylglycine	0.126916
CR	WK4	D-Mannitol	0.339834
CR	WK4	Dulcitol	0.248702
CR	WK4	Indole-3-lactic acid	0.111692
CR	WK4	Kynurenine	0.145376
CR	WK4	L-(+)-Arabinose	-0.022507
CR	WK4	Malonic acid	-0.181227
CR	WK4	Myoinositol	0.137415
CR	WK4	N-Acetylglutamine	-0.0219742
CR	WK4	Oxaloacetic acid	0.269067
CR	WK4	Palmitic acid	-0.0796864
CR	WK4	Protocatechuic acid	0.369956
CR	WK4	Pyroglutamic acid	0.163281
CR	WK4	Sarcosine	0.0765911
CR	WK4	Sorbitol	0.209836
CR	WK4	Tryptophan	0.101407
CR	WK4	Urate	0.104692
CR	WK4	Valeric acid	-0.111948
CR	WK4	Xylitol	0.152337
IF_P	WK4	2,3-Dihydroxybenzoic acid	-0.337564
IF_P	WK4	2-Hydroxyglutarate	-0.183712
IF_P	WK4	5-Hydroxyindoleacetic acid	-0.140499
IF_P	WK4	9-Octadecynoic acid	0.0936054
IF_P	WK4	Acetylcarnitine	0.105036
IF_P	WK4	Agmatine	-0.258942
IF_P	WK4	Alanine	-0.13224
IF_P	WK4	Asparagine	-0.0893798
IF_P	WK4	Asymmetric dimethylarginine	-0.100467
IF_P	WK4	Choline	-0.205623
IF_P	WK4	Cytidine	-0.0468781
IF_P	WK4	Decanoylcarnitine	-0.00496096
IF_P	WK4	D-Galacturonic acid	-0.251937
IF_P	WK4	Dimethylglycine	-0.0739074
IF_P	WK4	D-Mannitol	-0.195633
IF_P	WK4	Dulcitol	-0.144468
IF_P	WK4	Indole-3-lactic acid	-0.176681
IF_P	WK4	Kynurenine	-0.253184
IF_P	WK4	L-(+)-Arabinose	-0.122036
IF_P	WK4	Malonic acid	0.606616
IF_P	WK4	Myoinositol	-0.279901
IF_P	WK4	N-Acetylglutamine	-0.092297
IF_P	WK4	Oxaloacetic acid	-0.103865
IF_P	WK4	Palmitic acid	0.18137
IF_P	WK4	Protocatechuic acid	-0.208426
IF_P	WK4	Pyroglutamic acid	-0.0627207
IF_P	WK4	Sarcosine	-0.119276
IF_P	WK4	Sorbitol	-0.168084
IF_P	WK4	Tryptophan	-0.131303
IF_P	WK4	Urate	-0.157749
IF_P	WK4	Valeric acid	0.190453
IF_P	WK4	Xylitol	-0.166082
CR	WK8	2,3-Dihydroxybenzoic acid	0.406027
CR	WK8	2-Hydroxyglutarate	0.0348646
CR	WK8	5-Hydroxyindoleacetic acid	0.174469
CR	WK8	9-Octadecynoic acid	-0.138971
CR	WK8	Acetylcarnitine	0.173305
CR	WK8	Agmatine	0.336767
CR	WK8	Alanine	0.186632
CR	WK8	Asparagine	0.215578
CR	WK8	Asymmetric dimethylarginine	0.253908
CR	WK8	Choline	0.0629704
CR	WK8	Cytidine	0.0389708
CR	WK8	Decanoylcarnitine	0.208146
CR	WK8	D-Galacturonic acid	0.220404
CR	WK8	Dimethylglycine	0.153236
CR	WK8	D-Mannitol	0.0317314
CR	WK8	Dulcitol	0.142889
CR	WK8	Indole-3-lactic acid	0.188993
CR	WK8	Kynurenine	0.230316
CR	WK8	L-(+)-Arabinose	0.111947
CR	WK8	Malonic acid	-0.223791
CR	WK8	Myoinositol	0.200884
CR	WK8	N-Acetylglutamine	0.152417
CR	WK8	Oxaloacetic acid	0.300928
CR	WK8	Palmitic acid	-0.131337
CR	WK8	Protocatechuic acid	0.103886
CR	WK8	Pyroglutamic acid	0.216661
CR	WK8	Sarcosine	0.17508
CR	WK8	Sorbitol	0.152216
CR	WK8	Tryptophan	0.201312
CR	WK8	Urate	0.162208
CR	WK8	Valeric acid	-0.10945
CR	WK8	Xylitol	0.0656418
IF_P	WK8	2,3-Dihydroxybenzoic acid	-0.418198
IF_P	WK8	2-Hydroxyglutarate	-0.176134
IF_P	WK8	5-Hydroxyindoleacetic acid	-0.115117
IF_P	WK8	9-Octadecynoic acid	0.153
IF_P	WK8	Acetylcarnitine	0.270535
IF_P	WK8	Agmatine	-0.0888138
IF_P	WK8	Alanine	-0.0930166
IF_P	WK8	Asparagine	-0.0336157
IF_P	WK8	Asymmetric dimethylarginine	-0.0360717
IF_P	WK8	Choline	-0.299013
IF_P	WK8	Cytidine	-0.175663
IF_P	WK8	Decanoylcarnitine	-0.149951
IF_P	WK8	D-Galacturonic acid	-0.0486973
IF_P	WK8	Dimethylglycine	-0.151015
IF_P	WK8	D-Mannitol	-0.0673905
IF_P	WK8	Dulcitol	-0.10222
IF_P	WK8	Indole-3-lactic acid	-0.0428227
IF_P	WK8	Kynurenine	-0.00382294
IF_P	WK8	L-(+)-Arabinose	-0.331802
IF_P	WK8	Malonic acid	0.325738
IF_P	WK8	Myoinositol	-0.209262
IF_P	WK8	N-Acetylglutamine	-0.262042
IF_P	WK8	Oxaloacetic acid	-0.0622958
IF_P	WK8	Palmitic acid	0.0567515
IF_P	WK8	Protocatechuic acid	-0.267758
IF_P	WK8	Pyroglutamic acid	-0.0892361
IF_P	WK8	Sarcosine	-0.10167
IF_P	WK8	Sorbitol	-0.0897778
IF_P	WK8	Tryptophan	-0.0436552
IF_P	WK8	Urate	-0.0864159
IF_P	WK8	Valeric acid	-0.00119136
IF_P	WK8	Xylitol	-0.131696

## Sheet: Figure 4
Factor Variance			Correlation Matrix						Factor 1 and 6 Values					Factor 1 MOFA Weights					Factor 6 MOFA Weights
Factor	Value		Factor	Variable	Spearman rho	p-value	p.adj		PP_HH	Time	Factor1	Factor6		Feature	value.Factor1	view.Factor1	F1_WTscaled		Feature	value.Factor6	view.Factor6	F6_WTscaled
Factor1	1.85421		Factor1	wtkg	0.088	0.343	0.525447		IF-P	WK0	-0.470632	-0.674418		Bifidobacterium	-0.0760795	microbiome	-0.298121		Bifidobacterium	-0.0505778	microbiome	-0.157181
Factor2	0.00852346		Factor2	wtkg	-0.11	0.254	0.435429		IF-P	WK4	-0.357431	-0.188944		Erysipelotrichaceae_UCG-003	0.122321	microbiome	0.469305		Erysipelotrichaceae_UCG-003	-0.0383833	microbiome	-0.0997385
Factor3	7.1809		Factor3	wtkg	-0.077	0.41	0.556981		IF-P	WK8	-0.00639897	0.565184		Erysipelatoclostridium	0.0334976	microbiome	0.12573		Erysipelatoclostridium	0.13506	microbiome	0.717274
Factor4	6.47852		Factor4	wtkg	0.11	0.229	0.402146		IF-P	WK0	0.482949	-0.284599		Subdoligranulum	0.0948014	microbiome	0.362857		Subdoligranulum	-0.127181	microbiome	-0.518026
Factor5	0.0601351		Factor5	wtkg	0.12	0.184	0.344104		IF-P	WK4	1.08778	0.758011		UBA1819	-0.0804883	microbiome	-0.315175		UBA1819	0.0202799	microbiome	0.176598
Factor6	1.29086		Factor6	wtkg	-0.45	4.14e-07	1.9872e-05		IF-P	WK8	0.579977	0.297938		Unclassified Oscillospiraceae	-0.152336	microbiome	-0.593087		Unclassified Oscillospiraceae	-0.0732282	microbiome	-0.263877
Factor7	0.465322		Factor7	wtkg	-0.13	0.15	0.304225		IF-P	WK0	0.169631	-0.661112		UCG-002	0.114462	microbiome	0.438906		UCG-002	0.114367	microbiome	0.619799
Factor8	0.326622		Factor8	wtkg	-0.42	2.39e-06	6.8832e-05		IF-P	WK4	-1.78285	1.20386		Oscillibacter	0.025932	microbiome	0.0964657		Oscillibacter	0.00844666	microbiome	0.120856
Factor1	10.134		Factor1	waist	0.19	0.0452	0.147927		IF-P	WK8	-1.46151	0.828053		Faecalibacterium	0.236244	microbiome	0.909965		Faecalibacterium	-0.0414276	microbiome	-0.114079
Factor2	8.77122		Factor2	waist	0.031	0.736	0.773606		IF-P	WK0	-0.0122648	-1.16549		Alistipes	-0.16633	microbiome	-0.647215		Alistipes	0.108855	microbiome	0.593836
Factor3	0.529939		Factor3	waist	-0.05	0.596	0.681143		IF-P	WK4	-0.115994	-0.548124		Lachnoclostridium	0.0500347	microbiome	0.189696		Lachnoclostridium	0.0984849	microbiome	0.544986
Factor4	0.439078		Factor4	waist	0.025	0.792	0.820489		IF-P	WK8	1.30342	0.508406		uncultured	0.152599	microbiome	0.586421		uncultured	0.00656204	microbiome	0.111979
Factor5	6.65126		Factor5	waist	0.074	0.426	0.568		IF-P	WK0	-0.489489	-1.82329		Coprococcus	0.0954826	microbiome	0.365492		Coprococcus	0.0773827	microbiome	0.445583
Factor6	3.98546		Factor6	waist	-0.45	2.64e-07	1.9008e-05		IF-P	WK4	-0.815126	-1.02978		Unclassified Lachnospiraceae	0.138977	microbiome	0.53373		Unclassified Lachnospiraceae	-0.117822	microbiome	-0.47394
Factor7	4.79091		Factor7	waist	-0.12	0.183	0.344104		IF-P	WK8	-0.0878743	-1.59094		[Ruminococcus]_gnavus_group	0.0432125	microbiome	0.163308		[Ruminococcus]_gnavus_group	-0.00442819	microbiome	0.0602088
Factor8	3.9364		Factor8	waist	-0.44	6.8e-07	2.448e-05		IF-P	WK0	-1.19992	0.440006		Dorea	-0.0272629	microbiome	-0.109296		Dorea	-0.0125111	microbiome	0.0221339
			Factor1	bmi	0.09	0.435	0.574679		IF-P	WK4	-0.43536	1.39355		Roseburia	0.192156	microbiome	0.739431		Roseburia	0.0421324	microbiome	0.279535
			Factor2	bmi	0.099	0.386	0.544941		IF-P	WK8	0.826171	1.36131		Agathobacter	0.052163	microbiome	0.197929		Agathobacter	-0.110374	microbiome	-0.438856
			Factor3	bmi	0.084	0.465	0.595115		IF-P	WK0	-0.840039	1.05224		Blautia	0.0916646	microbiome	0.350724		Blautia	-0.047631	microbiome	-0.1433
			Factor4	bmi	0.1	0.378	0.544941		IF-P	WK4	-0.970462	2.16423		Marvinbryantia	0.0452789	microbiome	0.171301		Marvinbryantia	0.0142256	microbiome	0.148078
			Factor5	bmi	-0.22	0.0582	0.171037		IF-P	WK8	-1.89746	1.43444		Fusicatenibacter	-0.243353	microbiome	-0.945146		Fusicatenibacter	0.10249	microbiome	0.563851
			Factor6	bmi	-0.37	0.000783	0.00867323		IF-P	WK0	0.0623127	-1.8476		[Ruminococcus]_gauvreauii_group	-0.0675665	microbiome	-0.265192		[Ruminococcus]_gauvreauii_group	0.0377518	microbiome	0.2589
			Factor7	bmi	-0.17	0.127	0.277091		IF-P	WK4	-0.951288	-0.384152		[Ruminococcus]_torques_group	-0.0581302	microbiome	-0.228692		[Ruminococcus]_torques_group	0.089828	microbiome	0.504207
			Factor8	bmi	-0.27	0.0157	0.07065		IF-P	WK8	-0.522632	-0.614277		Lachnospiraceae_FCS020_group	0.0140749	microbiome	0.0506018		Lachnospiraceae_FCS020_group	-0.0137861	microbiome	0.0161278
			Factor1	lbm_bw	-0.067	0.562	0.668826		IF-P	WK0	1.52959	1.02335		Lachnospiraceae_ND3007_group	0.0610884	microbiome	0.232453		Lachnospiraceae_ND3007_group	-0.0278551	microbiome	-0.050145
			Factor2	lbm_bw	-0.18	0.109	0.255484		IF-P	WK4	-1.43488	1.0205		Anaerostipes	0.0670771	microbiome	0.255618		Anaerostipes	-0.101084	microbiome	-0.395091
			Factor3	lbm_bw	-0.33	0.00283	0.0194057		IF-P	WK8	-0.660601	0.687402		Lachnospiraceae_NK4A136_group	0.0948554	microbiome	0.363066		Lachnospiraceae_NK4A136_group	-0.0239047	microbiome	-0.0315361
			Factor4	lbm_bw	0.22	0.0485	0.1552		IF-P	WK0	0.243453	0.585152		Parabacteroides	-0.0836923	microbiome	-0.327568		Parabacteroides	0.0960366	microbiome	0.533453
			Factor5	lbm_bw	0.29	0.00987	0.0478452		IF-P	WK4	0.857605	0.985719		Bacteroides	-0.0342947	microbiome	-0.136495		Bacteroides	0.0245754	microbiome	0.196832
			Factor6	lbm_bw	0.084	0.467	0.595115		IF-P	WK8	-0.508136	1.16043		[Eubacterium]_coprostanoligenes_group	0.0487916	microbiome	0.184888		[Eubacterium]_coprostanoligenes_group	0.00490712	microbiome	0.104183
			Factor7	lbm_bw	0.16	0.172	0.33216		IF-P	WK0	0.544947	-0.979697		Christensenellaceae_R-7_group	-0.154367	microbiome	-0.600942		Christensenellaceae_R-7_group	0.123132	microbiome	0.661087
			Factor8	lbm_bw	-0.1	0.363	0.544941		IF-P	WK4	-0.359434	0.0856866		[Eubacterium]_ventriosum_group	0.0942125	microbiome	0.360579		[Eubacterium]_ventriosum_group	-0.102614	microbiome	-0.402298
			Factor1	ffm_bw	-0.079	0.492	0.610759		IF-P	WK8	1.56458	0.4796		Romboutsia	0.206739	microbiome	0.795839		Romboutsia	-0.154838	microbiome	-0.648306
			Factor2	ffm_bw	-0.18	0.119	0.26775		IF-P	WK0	-1.01171	-0.293994		Intestinibacter	0.0798119	microbiome	0.304876		Intestinibacter	0.0128463	microbiome	0.141581
			Factor3	ffm_bw	-0.3	0.00847	0.0451733		IF-P	WK4	-0.718031	-0.0337813		[Eubacterium]_hallii_group	-0.12053	microbiome	-0.470057		[Eubacterium]_hallii_group	0.069637	microbiome	0.409097
			Factor4	ffm_bw	0.23	0.0402	0.137829		IF-P	WK8	-1.86269	-0.507481		CAG-352	0.0663258	microbiome	0.252711		CAG-352	-0.0776255	microbiome	-0.284591
			Factor5	ffm_bw	0.26	0.0191	0.0755027		CR	WK0	0.95829	0.422805		Incertae_Sedis	-0.131059	microbiome	-0.510785		Incertae_Sedis	0.19508	microbiome	1
			Factor6	ffm_bw	0.093	0.417	0.561196		CR	WK4	0.053664	1.23466		Butyricicoccus	-0.0116784	microbiome	-0.0490135		Butyricicoccus	-0.0321205	microbiome	-0.0702372
			Factor7	ffm_bw	0.16	0.155	0.31		CR	WK8	2.56193	3.02109		Ruminococcus	-0.0454879	microbiome	-0.179791		Ruminococcus	0.0151431	microbiome	0.1524
			Factor8	ffm_bw	-0.1	0.385	0.544941		IF-P	WK0	0.952951	-0.34186		Colidextribacter	-0.0121138	microbiome	-0.0506978		Colidextribacter	-0.0624205	microbiome	-0.212967
			Factor1	fatmass	0.082	0.474	0.598737		IF-P	WK4	-0.661279	-0.100929		Flavonifractor	0.0935074	microbiome	0.357852		Flavonifractor	0.0477415	microbiome	0.305957
			Factor2	fatmass	0.12	0.305	0.477391		IF-P	WK8	0.522542	-0.442775		Collinsella	-0.0935885	microbiome	-0.365847		Collinsella	-0.0637015	microbiome	-0.219001
			Factor3	fatmass	0.13	0.258	0.437082		CR	WK0	0.193425	-0.683869		Streptococcus	0.102954	microbiome	0.39439		Streptococcus	-0.103475	microbiome	-0.406358
			Factor4	fatmass	-0.043	0.71	0.762353		CR	WK4	-0.729083	1.08473		Turicibacter	-0.163824	microbiome	-0.637521		Turicibacter	0.0039491	microbiome	0.0996705
			Factor5	fatmass	-0.2	0.0823	0.220533		CR	WK8	0.333318	0.376975		[Clostridium]_innocuum_group	-0.0827917	microbiome	-0.324084		[Clostridium]_innocuum_group	-0.0177062	microbiome	-0.0023378
			Factor6	fatmass	-0.35	0.00168	0.0142306		CR	WK0	1.17079	0.337566		Holdemania	-0.100762	microbiome	-0.393596		Holdemania	0.00856659	microbiome	0.121421
			Factor7	fatmass	-0.22	0.0526	0.164661		CR	WK4	-0.404582	-0.120055		Lactococcus	-0.0662037	microbiome	-0.259921		Lactococcus	0.0405723	microbiome	0.272186
			Factor8	fatmass	-0.19	0.104	0.255484		CR	WK8	0.90538	-0.279097		Family_XIII_AD3011_group	-0.198545	microbiome	-0.771826		Family_XIII_AD3011_group	-0.0124476	microbiome	0.022433
			Factor1	perc_bf	0.069	0.546	0.660706		CR	WK0	0.817036	-0.464279		[Eubacterium]_brachy_group	-0.101608	microbiome	-0.396869		[Eubacterium]_brachy_group	0.0358914	microbiome	0.250136
			Factor2	perc_bf	0.18	0.117	0.267429		CR	WK4	-0.416614	0.997059		Clostridium_sensu_stricto_1	-0.0352712	microbiome	-0.140272		Clostridium_sensu_stricto_1	-0.0360549	microbiome	-0.0887704
			Factor3	perc_bf	0.31	0.00502	0.0278031		CR	WK8	0.745213	1.01332		Monoglobus	0.00927852	microbiome	0.032049		Monoglobus	-0.0270174	microbiome	-0.046199
			Factor4	perc_bf	-0.22	0.0575	0.171037		CR	WK0	-0.177656	0.596179		uncultured_4	-0.128052	microbiome	-0.499155		uncultured_4	-0.0242028	microbiome	-0.0329407
			Factor5	perc_bf	-0.29	0.00979	0.0478452		CR	WK4	0.152832	0.972339		Other	0.203888	microbiome	0.784811		Other	0.0402881	microbiome	0.270847
			Factor6	perc_bf	-0.077	0.504	0.620308		CR	WK8	1.05492	0.255468		2-Aminobutyric acid	0.189407	metabolome	0.728798		2-Aminobutyric acid	0.0497629	metabolome	0.315479
			Factor7	perc_bf	-0.17	0.143	0.294171		CR	WK0	-1.45997	-1.50496		Decanoylcarnitine	0.0729007	metabolome	0.278144		Decanoylcarnitine	0.0175888	metabolome	0.163921
			Factor8	perc_bf	0.1	0.376	0.544941		CR	WK4	-1.18468	-1.47125		Creatinine	0.112616	metabolome	0.431763		Creatinine	-0.0849673	metabolome	-0.319175
			Factor1	vaf	0.17	0.135	0.281739		CR	WK8	-0.865556	-1.59221		Isoleucine	0.0563354	metabolome	0.214068		Isoleucine	-0.104054	metabolome	-0.409084
			Factor2	vaf	0.052	0.654	0.724431		CR	WK0	0.178145	-0.675631		Leucine	0.0465346	metabolome	0.176158		Leucine	-0.0737929	metabolome	-0.266537
			Factor3	vaf	0.0021	0.985	0.985		CR	WK4	0.410732	-0.0631983		Nicotinamide	0.0528103	metabolome	0.200433		Nicotinamide	-0.0416721	metabolome	-0.115231
			Factor4	vaf	0.057	0.617	0.699591		CR	WK8	0.404441	-0.586007		Homoserine	0.116015	metabolome	0.444912		Homoserine	-0.0158554	metabolome	0.0063805
			Factor5	vaf	0.05	0.666	0.726545		CR	WK0	0.928956	0.306925		Threonine	0.116015	metabolome	0.444912		Threonine	-0.0158554	metabolome	0.0063805
			Factor6	vaf	-0.49	5.52e-06	0.00013248		CR	WK4	1.23273	0.10086		Dihydroxyacetone	0.0301187	metabolome	0.11266		Dihydroxyacetone	-0.00403217	metabolome	0.0620743
			Factor7	vaf	-0.1	0.386	0.544941		CR	WK8	1.01377	-0.0961399		Hippuric acid	0.15937	metabolome	0.612613		Hippuric acid	0.00729445	metabolome	0.115429
			Factor8	vaf	-0.57	5.22e-08	7.5168e-06		CR	WK0	1.28816	-1.73582		Hydroxyproline	0.102022	metabolome	0.390787		Hydroxyproline	-0.0168153	metabolome	0.0018585
			Factor1	sat	0.064	0.579	0.672387		CR	WK4	0.827727	-0.873044		Betaine	0.0215913	metabolome	0.0796755		Betaine	0.0256247	metabolome	0.201775
			Factor2	sat	0.13	0.271	0.44009		CR	WK8	0.614702	-1.14734		5-Aminolevulinic acid	0.100084	metabolome	0.38329		5-Aminolevulinic acid	-0.0145825	metabolome	0.0123764
			Factor3	sat	0.13	0.269	0.44009		CR	WK0	-1.31728	-0.439471		Glutamine	0.131545	metabolome	0.504983		Glutamine	0.0434019	metabolome	0.285515
			Factor4	sat	-0.035	0.759	0.792		CR	WK4	-0.186619	-0.564812		Pipecolinic acid	0.0357438	metabolome	0.134418		Pipecolinic acid	-0.00937419	metabolome	0.0369104
			Factor5	sat	-0.17	0.126	0.277091		CR	WK8	0.286263	-0.0283006		Valine	-0.0109003	metabolome	-0.0460039		Valine	0.00114861	metabolome	0.0864786
			Factor6	sat	-0.33	0.00331	0.0207235		CR	WK0	-0.502177	-0.658151		Asymmetric dimethylarginine	0.200985	metabolome	0.77358		Asymmetric dimethylarginine	-0.0181424	metabolome	-0.00439245
			Factor7	sat	-0.16	0.173	0.33216		CR	WK4	-0.32813	-0.71672		Alanine	0.201102	metabolome	0.774036		Alanine	-0.0388604	metabolome	-0.101986
			Factor8	sat	-0.085	0.458	0.594162		CR	WK8	1.45213	-1.11569		Norvaline	-0.00558481	metabolome	-0.0254433		Norvaline	0.00118238	metabolome	0.0866377
			Factor1	android	0.13	0.267	0.44009		CR	WK0	-0.30249	-0.696563		malonic acid	-0.257534	metabolome	-1		malonic acid	0.161419	metabolome	0.841439
			Factor2	android	0.17	0.129	0.277254		CR	WK4	0.720372	-0.628729		Ketoleucine	0.0426637	metabolome	0.161185		Ketoleucine	-0.0439729	metabolome	-0.126069
			Factor3	android	0.32	0.00419	0.0241344		CR	WK8	0.167175	-0.742316		Valeric acid	-0.0557942	metabolome	-0.219656		Valeric acid	-0.0640235	metabolome	-0.220518
			Factor4	android	-0.14	0.235	0.407711		IF-P	WK0	-0.842799	-0.472562		Acetylcarnitine	-0.0112486	metabolome	-0.0473512		Acetylcarnitine	0.05801	metabolome	0.354327
			Factor5	android	-0.23	0.0388	0.136273		IF-P	WK4	-0.909186	0.595126		Pyroglutamic acid	0.165856	metabolome	0.6377		Pyroglutamic acid	0.0596116	metabolome	0.361871
			Factor6	android	-0.34	0.0022	0.0166737		IF-P	WK8	-0.434119	-0.390461		AMP	0.144877	metabolome	0.556553		AMP	-0.024486	metabolome	-0.0342746
			Factor7	android	-0.19	0.0983	0.252632		IF-P	WK0	-0.786545	0.192855		Methylguanidine	-0.0451136	metabolome	-0.178343		Methylguanidine	-0.0831566	metabolome	-0.310645
			Factor8	android	-0.097	0.4	0.553846		IF-P	WK4	-0.504382	1.04001		Citrulline	-0.159362	metabolome	-0.620263		Citrulline	-0.119019	metabolome	-0.479577
			Factor1	PA	0.08	0.397	0.553846		IF-P	WK8	0.138944	0.0104881		Indole-3-lactic acid	0.105654	metabolome	0.404836		Indole-3-lactic acid	-0.102788	metabolome	-0.403121
			Factor2	PA	-0.15	0.1	0.252632		IF-P	WK0	0.634818	1.08293		Phosphocreatine	0.110057	metabolome	0.421867		Phosphocreatine	-0.00785385	metabolome	0.0440721
			Factor3	PA	-0.097	0.301	0.477391		IF-P	WK4	-1.79206	1.83421		Methionine	0.108018	metabolome	0.413978		Methionine	-0.0347855	metabolome	-0.0827906
			Factor4	PA	0.053	0.574	0.672		IF-P	WK8	-0.862094	1.88526		Dimethylglycine	0.202167	metabolome	0.778155		Dimethylglycine	-0.029291	metabolome	-0.0569088
			Factor5	PA	0.035	0.707	0.762353		IF-P	WK0	0.173663	0.542979		2-Methylglutaric acid	0.174908	metabolome	0.672716		2-Methylglutaric acid	0.119302	metabolome	0.643048
			Factor6	PA	-0.15	0.11	0.255484		IF-P	WK4	-0.664592	0.630575		Cystine	0.179258	metabolome	0.689539		Cystine	-0.0618699	metabolome	-0.210373
			Factor7	PA	0.057	0.544	0.660706		IF-P	WK8	-0.0207707	-0.0637256		Cytidine	0.0883676	metabolome	0.337971		Cytidine	-0.129177	metabolome	-0.527426
			Factor8	PA	-0.22	0.0194	0.0755027		IF-P	WK0	-0.394434	0.00198749		1-Methylhistidine	-0.0337515	metabolome	-0.134394		1-Methylhistidine	-0.0580448	metabolome	-0.192355
			Factor1	kcal	0.1	0.272	0.44009		IF-P	WK4	-0.453877	1.25468		Sarcosine	0.201653	metabolome	0.776165		Sarcosine	-0.0390065	metabolome	-0.102674
			Factor2	kcal	0.15	0.108	0.255484		IF-P	WK8	-1.44843	0.610422		Choline	0.0469294	metabolome	0.177685		Choline	-0.106707	metabolome	-0.421582
			Factor3	kcal	-0.12	0.199	0.367385		IF-P	WK0	-0.417052	-0.77081		Tyrosine	0.180726	metabolome	0.695219		Tyrosine	-0.0218256	metabolome	-0.0217424
			Factor4	kcal	0.22	0.0165	0.0715765		IF-P	WK4	-1.718	0.491285		Adipic acid	0.182356	metabolome	0.701525		Adipic acid	0.140826	metabolome	0.744435
			Factor5	kcal	-0.27	0.00307	0.0200945		IF-P	WK8	-0.747162	-0.0153317		Oxoglutaric acid	0.202824	metabolome	0.780695		Oxoglutaric acid	0.105113	metabolome	0.576206
			Factor6	kcal	-0.34	0.00017	0.00222545		CR	WK0	-0.424699	-0.840555		Glycine	0.124499	metabolome	0.477729		Glycine	0.0901319	metabolome	0.505639
			Factor7	kcal	-0.0046	0.961	0.96772		CR	WK4	0.262634	-0.752343		2-Hydroxyphenylacetic acid	-0.0241284	metabolome	-0.0971712		2-Hydroxyphenylacetic acid	-0.11566	metabolome	-0.463755
			Factor8	kcal	-0.39	1.76e-05	0.000362057		CR	WK8	-0.06085	-0.350619		Asparagine	0.192307	metabolome	0.740016		Asparagine	0.0346966	metabolome	0.244508
			Factor1	cho	0.17	0.0705	0.195231		CR	WK0	-0.285481	-0.369116		Proline	0.111641	metabolome	0.427992		Proline	-0.0693571	metabolome	-0.245642
			Factor2	cho	0.22	0.0169	0.0715765		CR	WK4	0.826819	0.200738		2-Hydroxybenzoic acid	0.170578	metabolome	0.655967		2-Hydroxybenzoic acid	0.0261041	metabolome	0.204032
			Factor3	cho	-0.084	0.37	0.544941		CR	WK8	0.272056	-0.013228		3-Methyl-2-oxovaleric acid	-0.00698923	metabolome	-0.0308757		3-Methyl-2-oxovaleric acid	-0.0889024	metabolome	-0.337711
			Factor4	cho	0.077	0.409	0.556981		CR	WK0	-0.469867	-0.93976		3-Aminobutyric acid	0.0938354	metabolome	0.35912		3-Aminobutyric acid	0.0267856	metabolome	0.207243
			Factor5	cho	-0.19	0.045	0.147927		CR	WK4	-1.27206	0.419133		Aconitic acid	0.186786	metabolome	0.718658		Aconitic acid	0.069946	metabolome	0.410552
			Factor6	cho	-0.35	0.000141	0.0020304		CR	WK8	0.922737	-1.04503		IsoCitrate	-0.00351096	metabolome	-0.0174216		IsoCitrate	-0.000504529	metabolome	0.0786914
			Factor7	cho	0.081	0.384	0.544941		CR	WK0	-0.266762	-0.498968		13C3-Lactate	-0.000526886	metabolome	-0.00587895		13C3-Lactate	-0.00361959	metabolome	0.0640178
			Factor8	cho	-0.3	0.000998	0.008982		CR	WK4	2.02834	0.573073		Hypoxanthine	0.0959537	metabolome	0.367314		Hypoxanthine	-0.0735701	metabolome	-0.265487
			Factor1	fiber	-0.055	0.552	0.6624		CR	WK8	1.36232	0.552039		Kynurenine	0.139585	metabolome	0.536084		Kynurenine	-0.108825	metabolome	-0.431557
			Factor2	fiber	-0.043	0.645	0.72		CR	WK0	1.87153	-0.644392		TMAO	0.0497623	metabolome	0.188643		TMAO	0.00839513	metabolome	0.120614
			Factor3	fiber	-0.28	0.00277	0.0194057		CR	WK4	0.919632	-0.354441		Citraconic acid	0.0231282	metabolome	0.0856203		Citraconic acid	-0.0379393	metabolome	-0.097647
			Factor4	fiber	0.014	0.878	0.902809		CR	WK8	0.599709	-0.876452		Citrate	-0.00144592	metabolome	-0.00943385		Citrate	-2.89202e-05	metabolome	0.0809318
			Factor5	fiber	0.089	0.338	0.523355		CR	WK0	-0.172464	-1.15257		Lactate	-0.0200287	metabolome	-0.0813133		Lactate	-0.0881572	metabolome	-0.334201
			Factor6	fiber	0.033	0.72	0.762353		CR	WK4	0.0563314	1.29623		Glycocyamine	-0.115541	metabolome	-0.450759		Glycocyamine	-0.0176316	metabolome	-0.00198668
			Factor7	fiber	0.12	0.214	0.380444		CR	WK8	1.90248	1.45668		Indole	-0.0147956	metabolome	-0.0610712		Indole	-0.000890795	metabolome	0.0768719
			Factor8	fiber	-0.053	0.572	0.672		CR	WK0	0.181982	-1.2595		ATP	0.158646	metabolome	0.609813		ATP	0.00418731	metabolome	0.100793
			Factor1	sugar	0.12	0.21	0.378		CR	WK4	1.00722	-1.18684		Urate	0.129745	metabolome	0.498021		Urate	-0.125413	metabolome	-0.509696
			Factor2	sugar	0.16	0.085	0.222545		CR	WK8	0.624408	-2.31824		Phenylbutazone	-0.0451989	metabolome	-0.178673		Phenylbutazone	0.0294887	metabolome	0.219976
			Factor3	sugar	-0.065	0.485	0.607304		IF-P	WK0	1.90079	0.413433		Phenylalanine	0.129716	metabolome	0.49791		Phenylalanine	0.0111174	metabolome	0.133437
			Factor4	sugar	0.034	0.716	0.762353		IF-P	WK4	0.578914	-0.639502		9-Octadecynoic acid	-0.113722	metabolome	-0.443726		9-Octadecynoic acid	0.0439812	metabolome	0.288244
			Factor5	sugar	-0.17	0.0694	0.195231		IF-P	WK8	-1.89843	1.14288		Malate	0.147215	metabolome	0.565597		Malate	0.0964517	metabolome	0.535409
			Factor6	sugar	-0.22	0.0181	0.0744686							Carnitine	0.00311757	metabolome	0.00821803		Carnitine	-0.0709987	metabolome	-0.253375
			Factor7	sugar	0.096	0.304	0.477391							2,3-Dihydroxybenzoic acid	0.185428	metabolome	0.713407		2,3-Dihydroxybenzoic acid	-0.117875	metabolome	-0.47419
			Factor8	sugar	-0.35	9.3e-05	0.001488							Caprylic acid	-0.0475779	metabolome	-0.187875		Caprylic acid	-0.0124317	metabolome	0.0225077
			Factor1	fat	0.051	0.585	0.67392							4-Imidazoleacetic acid	0.0346793	metabolome	0.130301		4-Imidazoleacetic acid	-0.0606469	metabolome	-0.204612
			Factor2	fat	0.14	0.132	0.279529							Serine	0.081813	metabolome	0.312617		Serine	0.0801243	metabolome	0.458498
			Factor3	fat	-0.04	0.665	0.726545							D-Xylonic acid	0.00114175	metabolome	0.000575427		D-Xylonic acid	0.000104497	metabolome	0.0815603
			Factor4	fat	0.24	0.0103	0.0478452							4-Pyridoxic acid	0.077185	metabolome	0.294716		4-Pyridoxic acid	-0.0399152	metabolome	-0.106954
			Factor5	fat	-0.3	0.000944	0.008982							Glyceric acid	0.0670039	metabolome	0.255335		Glyceric acid	0.0305179	metabolome	0.224824
			Factor6	fat	-0.32	0.000452	0.005424							Putrescine	0.124247	metabolome	0.476754		Putrescine	-0.00454272	metabolome	0.0596693
			Factor7	fat	-0.071	0.446	0.583855							Taurine	0.0942717	metabolome	0.360808		Taurine	0.0575368	metabolome	0.352098
			Factor8	fat	-0.3	0.00092	0.008982							Urocanic acid	0.00810377	metabolome	0.027505		Urocanic acid	0.000517537	metabolome	0.0835059
			Factor1	pro	-0.27	0.00352	0.02112							Inosine	0.0754889	metabolome	0.288155		Inosine	-0.147678	metabolome	-0.614576
			Factor2	pro	-0.12	0.202	0.368203							Tryptophan	0.0979798	metabolome	0.375151		Tryptophan	-0.112338	metabolome	-0.448105
			Factor3	pro	-0.21	0.0205	0.0776842							Lauric acid	-0.0619235	metabolome	-0.243365		Lauric acid	0.0984732	metabolome	0.544931
			Factor4	pro	0.16	0.0827	0.220533							Agmatine	0.245666	metabolome	0.94641		Agmatine	-0.0245137	metabolome	-0.0344051
			Factor5	pro	0.24	0.01	0.0478452							Oxaloacetic acid	0.201503	metabolome	0.775584		Oxaloacetic acid	0.0973863	metabolome	0.539811
			Factor6	pro	-0.045	0.629	0.707625							pregnenolone sulfate	-0.122738	metabolome	-0.4786		pregnenolone sulfate	-0.0267209	metabolome	-0.0448019
			Factor7	pro	-0.15	0.109	0.255484							Quinolinic acid	0.164785	metabolome	0.633558		Quinolinic acid	0.00168415	metabolome	0.0890013
			Factor8	pro	-0.18	0.0571	0.171037							Sorbitol	0.148546	metabolome	0.570745		Sorbitol	-0.00353451	metabolome	0.0644185
			Factor1	sodium	0.13	0.166	0.327452							Fructose	0.00486326	metabolome	0.0149705		Fructose	-0.0771132	metabolome	-0.282177
			Factor2	sodium	0.17	0.062	0.17856							Dulcitol	0.141848	metabolome	0.544834		Dulcitol	0.00334678	metabolome	0.0968332
			Factor3	sodium	-0.014	0.884	0.902809							Capric acid	-0.0424182	metabolome	-0.167917		Capric acid	0.116329	metabolome	0.629042
			Factor4	sodium	0.2	0.0331	0.11916							Glucuronic acid	0.0113159	metabolome	0.0399297		Glucuronic acid	0.00858671	metabolome	0.121516
			Factor5	sodium	-0.2	0.0306	0.112985							5-Hydroxyindoleacetic acid	0.107305	metabolome	0.411222		5-Hydroxyindoleacetic acid	-0.0903638	metabolome	-0.344595
			Factor6	sodium	-0.36	6.71e-05	0.0012078							Hexanoic acid	-0.00638994	metabolome	-0.0285576		Hexanoic acid	0.0245702	metabolome	0.196807
			Factor7	sodium	-0.0074	0.937	0.950197							Glycylproline	0.079745	metabolome	0.304618		Glycylproline	0.106116	metabolome	0.580935
			Factor8	sodium	-0.29	0.00187	0.01496							Erythrose	0.21798	metabolome	0.839319		Erythrose	-0.0212676	metabolome	-0.0191141
														6-Methyl-DL-Tryptophan	0.0539897	metabolome	0.204995		6-Methyl-DL-Tryptophan	0.0105625	metabolome	0.130823
														Pentadecanoic acid	0.0768288	metabolome	0.293338		Pentadecanoic acid	0.00848027	metabolome	0.121015
														Suberic acid	0.0573641	metabolome	0.218047		Suberic acid	0.0528556	metabolome	0.330047
														Xylitol	0.174463	metabolome	0.670994		Xylitol	-0.00684836	metabolome	0.0488085
														Levulinic acid	-0.119009	metabolome	-0.464175		Levulinic acid	0.054753	metabolome	0.338985
														Uridine	0.0596458	metabolome	0.226873		Uridine	0.00773314	metabolome	0.117495
														4-Aminobutyric acid	-0.0666623	metabolome	-0.261695		4-Aminobutyric acid	0.0277674	metabolome	0.211868
														Maleic acid	0.0827202	metabolome	0.316126		Maleic acid	0.00209424	metabolome	0.090933
														Heptadecanoic acid	-0.0774401	metabolome	-0.303384		Heptadecanoic acid	-0.00803515	metabolome	0.043218
														Palmitic acid	-0.0908034	metabolome	-0.355074		Palmitic acid	0.0160661	metabolome	0.156748
														Myristic acid	-0.118924	metabolome	-0.463846		Myristic acid	0.0459083	metabolome	0.297321
														N-Acetyl-D-galactosamine	0.145117	metabolome	0.55748		N-Acetyl-D-galactosamine	-0.0786553	metabolome	-0.289442
														Ethylmalonic acid	0.126296	metabolome	0.48468		Ethylmalonic acid	0.0285721	metabolome	0.215658
														Creatine	0.0804168	metabolome	0.307216		Creatine	-0.0617389	metabolome	-0.209756
														1-Methyladenosine	0.111568	metabolome	0.427711		1-Methyladenosine	-0.0300698	metabolome	-0.0605773
														2-Pyrrolidinone	0.024568	metabolome	0.0911897		2-Pyrrolidinone	0.055063	metabolome	0.340445
														2-Aminoadipic acid	0.00396362	metabolome	0.0114906		2-Aminoadipic acid	-0.147594	metabolome	-0.614182
														Isovaleric acid	-0.0641247	metabolome	-0.251879		Isovaleric acid	0.00905119	metabolome	0.123704
														Cytosine	-0.11315	metabolome	-0.441512		Cytosine	-0.0918852	metabolome	-0.351762
														N-Acetylneuraminic acid	0.0717081	metabolome	0.273531		N-Acetylneuraminic acid	-0.0217615	metabolome	-0.0214405
														Pyruvate	0.131032	metabolome	0.503001		Pyruvate	-0.0652952	metabolome	-0.226508
														3-Hydroxyisovaleric acid	-0.109373	metabolome	-0.426901		3-Hydroxyisovaleric acid	0.00952127	metabolome	0.125918
														Acetylcholine	-0.236055	metabolome	-0.916917		Acetylcholine	-0.0934016	metabolome	-0.358905
														Mucic acid	0.217771	metabolome	0.838512		Mucic acid	0.138614	metabolome	0.734014
														Stearic acid	-0.149174	metabolome	-0.580856		Stearic acid	-0.0139777	metabolome	0.0152254
														Picolinic acid	0.158704	metabolome	0.610034		Picolinic acid	-0.040763	metabolome	-0.110948
														3-Hexenedioic acid	0.0417177	metabolome	0.157526		3-Hexenedioic acid	0.0729583	metabolome	0.424742
														Fumarate	0.0597168	metabolome	0.227147		Fumarate	-0.00417948	metabolome	0.0613804
														Imidazole	0.0928174	metabolome	0.355183		Imidazole	0.0110913	metabolome	0.133314
														4-Hydroxybenzaldehyde	-0.0219989	metabolome	-0.0889341		4-Hydroxybenzaldehyde	-0.0645184	metabolome	-0.222849
														D-Galacturonic acid	0.198848	metabolome	0.765317		D-Galacturonic acid	-0.0184273	metabolome	-0.00573464
														Pantothenic acid	0.12433	metabolome	0.477076		Pantothenic acid	-0.0242438	metabolome	-0.0331337
														N,N-Dicyclohexylurea	-0.106076	metabolome	-0.414148		N,N-Dicyclohexylurea	-0.0379188	metabolome	-0.0975502
														N-Acetylglutamine	0.219236	metabolome	0.844176		N-Acetylglutamine	0.00482603	metabolome	0.103801
														Mandelic acid	0.094817	metabolome	0.362917		Mandelic acid	0.0727374	metabolome	0.423701
														L-(+)-Arabinose	0.213819	metabolome	0.823226		L-(+)-Arabinose	0.0650891	metabolome	0.387673

## Sheet: Figure 5
Group	perWtchange		MDS1	MDS2		Group	Time	Observed	Shannon		Microbiome Species Abundace					Microbiome Pathway Abundace					Group	Time	Fecal Metabolite Sub_Class	Abundance		Fecal Metabolome Pathway Analysis										Grid-fused least absolute shrinkage and selection operator (GFLASSO) regression of species from differential abundance analysis displayed correlative relationships with fecal metabolites
High	-15.3042		-0.350832	-0.470278		High	WK0	163	3.60993		Group	Time	Species	Abundance		Group	Time	Pathway	Abundance		Low	WK0	Amino acids, peptides, and analogues	62.6466		Group	Pathway	Total Cmpd	Hits	Raw p	p	Holm adjust	p.adj	Impact		Metabololite	collinsella_sgb14861	eubacterium_rectale	blautia_massiliensis	anaerostipes_hadrus	ggb38744_sgb14842	roseburia_inulinivorans	eubacterium_ventriosum	streptococcus_salivarius	clostridium_leptum	massiliimalia_timonensis	phascolarctobacterium_sgb4573	ggb3511_sgb4688	blautia_hydrogenotrophica
High	-14.1869		-0.40678	-0.257421		High	WK8	165	3.66158		High	WK0	Blautia_hydrogenotrophica	0.0063554		High	WK0	PWY0-1061: superpathway of L-alanine biosynthesis	0.209904		Low	WK8	Amino acids, peptides, and analogues	61.4702		High	Glycerolipid metabolism	16	1	0.0015024	2.8232	0.079625	0.079625	0.23676		succinic_anhydride	-0.00514942	0.00514661	-0.0956761	0.00514328	0.0317399	-0.206088	0.00514506	-0.00513941	-0.00514747	0.00514402	0.00514134	0.109742	-0.0498067
High	-13.3765		0.136159	-0.713805		High	WK0	145	3.64592		High	WK8	Blautia_hydrogenotrophica	0.0328371		High	WK8	PWY0-1061: superpathway of L-alanine biosynthesis	0.0216477		High	WK0	Amino acids, peptides, and analogues	60.9049		High	Arachidonic acid metabolism	36	1	0.016544	1.7814	0.84372	0.15053	0.1166		l_aspartic_acid	-1.98379e-06	4.92303e-06	-1.57842e-06	1.84804e-06	-1.77625e-06	-1.17698e-06	3.64503e-06	-1.12791e-06	-0.216342	1.62561e-07	3.80938e-06	8.8555e-07	7.63565e-06
High	-11.5238		0.101827	-0.570852		High	WK8	135	3.58442		High	WK0	Blautia_hydrogenotrophica	0.0891034		High	WK0	PWY0-1061: superpathway of L-alanine biosynthesis	0.110454		High	WK8	Amino acids, peptides, and analogues	60.0424		High	Pyrimidine metabolism	39	11	0.0177	1.752	0.88501	0.15053	0.43207		3_7_dimethyluric_acid	-0.181989	-1.35278e-06	9.55109e-07	-2.16459e-06	3.44623e-06	1.76709e-06	-5.46137e-07	1.20808e-06	1.01991e-06	5.75517e-07	4.42231e-07	1.83511e-07	2.32357e-06
High	-10.5533		0.589936	0.190097		High	WK0	216	3.52386		High	WK8	Blautia_hydrogenotrophica	0.509041		High	WK8	PWY0-1061: superpathway of L-alanine biosynthesis	0.0537355		High	WK8	Amino acids, peptides, and analogues	59.8844		High	Phenylalanine, tyrosine and tryptophan biosynthesis	4	2	0.019881	1.7016	0.93441	0.15053	1		palmitic_acid	0.09021	-0.0422986	0.0902047	0.0616921	-0.0116157	0.0902058	0.0902053	0.090204	-0.0902049	-0.0902064	0.0902055	-0.0902061	0.0902115
Medium	-9.57746		0.511635	0.37595		High	WK8	228	3.72424		High	WK0	Blautia_hydrogenotrophica	0.0356379		High	WK0	PWY0-1061: superpathway of L-alanine biosynthesis	0.271976		High	WK0	Amino acids, peptides, and analogues	59.1888		High	Phenylalanine metabolism	10	4	0.069911	1.1555	1	0.33345	0.35714		homocarnosine	0.242836	5.53894e-06	6.57798e-06	4.00864e-06	-5.47128e-06	8.33336e-07	3.93967e-06	6.50959e-06	-5.60923e-07	-4.23976e-06	-2.47946e-06	-3.87134e-06	-8.67924e-07
Medium	-8.84583		0.619431	-0.293656		Low	WK0	183	3.70191		High	WK8	Blautia_hydrogenotrophica	0.384884		High	WK8	PWY0-1061: superpathway of L-alanine biosynthesis	0.0942811		High	WK8	Amino acids, peptides, and analogues	58.7859		High	D-Glutamine and D-glutamate metabolism	6	2	0.094373	1.0252	1	0.33345	0.5		sorbitan_laurate	-0.0963521	-1.01612e-05	-0.0744373	-1.10377e-05	1.05603e-05	-4.25407e-06	-4.54097e-06	-4.6687e-06	2.04851e-06	8.49328e-06	-1.66883e-06	7.5452e-06	-0.0807105
Medium	-8.79285		0.663346	-0.309018		Low	WK8	191	3.79659		Low	WK0	Blautia_hydrogenotrophica	0.0129473		Low	WK0	PWY0-1061: superpathway of L-alanine biosynthesis	0.291572		High	WK8	Amino acids, peptides, and analogues	58.0517		High	Aminoacyl-tRNA biosynthesis	48	14	0.10135	0.99419	1	0.33571	0.16667		ser_val	5.00833e-06	-6.80985e-06	1.07282e-07	-4.83372e-06	7.02275e-06	-9.35656e-07	-4.33972e-06	-9.58522e-07	0.182935	-4.8341e-06	8.00749e-07	1.10533e-06	2.44296e-06
Medium	-8.70406		-0.258459	-0.0573299		Low	WK0	196	3.71988		Low	WK8	Blautia_hydrogenotrophica	0.00829775		Low	WK8	PWY0-1061: superpathway of L-alanine biosynthesis	0.234362		Low	WK8	Amino acids, peptides, and analogues	57.7426		High	Arginine biosynthesis	14	5	0.14349	0.84318	1	0.34908	0.34518		leukotriene_b4_dimethylamide	-0.00791353	0.00791583	0.00790607	0.00791738	-0.00791257	0.00790791	0.00791463	-0.320707	-0.00791245	-0.00790602	-0.00790376	-0.00790588	-0.00791535
Medium	-8.66911		-0.132444	0.0193023		Low	WK8	176	3.30039		Low	WK0	Blautia_hydrogenotrophica	0		Low	WK0	PWY0-1061: superpathway of L-alanine biosynthesis	0.318517		Low	WK8	Amino acids, peptides, and analogues	55.7265		High	Tyrosine metabolism	42	10	0.14454	0.84002	1	0.34908	0.41126		histamine	-0.210517	-9.12458e-07	-2.36558e-06	-4.76008e-06	2.91283e-06	-4.78465e-06	-2.06504e-06	2.79271e-06	1.94535e-06	3.93047e-06	6.83341e-07	2.65994e-06	-0.210516
Medium	-8.55615		0.0775128	0.104213		Low	WK0	214	3.80722		Low	WK8	Blautia_hydrogenotrophica	0		Low	WK8	PWY0-1061: superpathway of L-alanine biosynthesis	0.197399		High	WK8	Amino acids, peptides, and analogues	55.5361		High	Alanine, aspartate and glutamate metabolism	28	9	0.20287	0.69278	1	0.43008	0.75562		n_nonanoylglycine	1.98945e-06	-2.10645e-06	-8.57496e-06	-5.9836e-06	-0.213415	-7.86229e-06	-4.5112e-06	-4.52112e-06	2.57633e-06	7.73849e-06	4.63918e-06	9.46498e-07	4.43216e-06
Medium	-8.11456		0.237083	0.223402		Low	WK8	232	3.81611		Low	WK0	Blautia_hydrogenotrophica	0.0499747		Low	WK0	PWY0-1061: superpathway of L-alanine biosynthesis	0.249892		Low	WK8	Amino acids, peptides, and analogues	55.1804		High	Nicotinate and nicotinamide metabolism	15	3	0.2578	0.58872	1	0.50605	0.1943		octadecanamide	-0.0248231	-0.12091	0.0248277	-0.120911	-0.0248269	0.00554897	-0.0969736	0.0654794	-0.024823	0.120911	-0.120913	0.120911	-0.0248228
Medium	-7.05446		-0.075533	-0.411351		Low	WK0	171	3.61993		Low	WK8	Blautia_hydrogenotrophica	0.0102211		Low	WK8	PWY0-1061: superpathway of L-alanine biosynthesis	0.30542		High	WK0	Amino acids, peptides, and analogues	53.652		High	Arginine and proline metabolism	38	8	0.29503	0.53013	1	0.53312	0.26076		azelaic_acid	0.0248591	-4.74121e-06	-3.64579e-06	-6.50429e-06	-4.82482e-06	-7.05574e-06	-5.18356e-06	3.11666e-06	8.66953e-06	-0.141792	1.77974e-06	-0.141793	4.49338e-06
Medium	-6.49913		0.132263	-0.267381		Low	WK8	171	3.41224		Low	WK0	Blautia_hydrogenotrophica	0		Low	WK0	PWY0-1061: superpathway of L-alanine biosynthesis	0.187048		Low	WK0	Amino acids, peptides, and analogues	53.2771		High	Glycine, serine and threonine metabolism	33	6	0.35904	0.44485	1	0.5884	0.28967		cadaverine	0.00264747	-0.00264205	-0.00264126	-0.00263975	0.00263909	-0.0026392	-0.00264276	-0.0026433	0.00264038	-0.232746	0.00264249	-0.00264693	0.00264682
Medium	-6.25674		-0.492003	0.260744		Low	WK0	177	3.22203		Low	WK8	Blautia_hydrogenotrophica	0		Low	WK8	PWY0-1061: superpathway of L-alanine biosynthesis	0.0421787		Low	WK8	Amino acids, peptides, and analogues	52.028		High	Sulfur metabolism	8	2	0.36743	0.43482	1	0.5884	0.53192		acesulfame	-0.0102845	0.0102877	0.0155038	0.0102896	-0.0102787	0.0102864	0.118971	0.11897	-0.0102834	-0.0102912	0.010293	-0.0102919	-0.010284
Low	-5.67376		-0.125002	0.462938		Low	WK8	205	3.53065		Low	WK0	Blautia_hydrogenotrophica	0.0558744		Low	WK0	PWY0-1061: superpathway of L-alanine biosynthesis	0.452516		High	WK0	Amino acids, peptides, and analogues	51.1081		High	Histidine metabolism	16	7	0.37486	0.42613	1	0.5884	0.45081		methyl_sorbate	6.70045e-06	-3.0544e-06	-1.39446e-06	-4.3515e-06	2.66935e-06	-9.27012e-06	-6.1061e-06	7.66749e-07	6.26699e-06	4.16836e-06	-0.262457	5.63737e-06	4.28922e-06
Low	-5.08197		-0.703458	0.0338297		High	WK0	166	3.57063		Low	WK8	Blautia_hydrogenotrophica	0.183725		Low	WK8	PWY0-1061: superpathway of L-alanine biosynthesis	0.397645		Low	WK0	Amino acids, peptides, and analogues	50.7528		High	Steroid hormone biosynthesis	85	4	0.3988	0.39924	1	0.5884	0.11995		2e_4e_2_7_dimethyl_2_4_octadienedioic_acid	6.24167e-07	6.56456e-06	3.92101e-06	-1.18295e-07	3.46193e-07	-1.35301e-05	2.88452e-06	0.142925	-9.79517e-07	-2.99382e-06	5.36719e-06	-2.55374e-06	1.17086e-06
Low	-4.94767		-0.893508	0.177568		High	WK8	153	3.72055		High	WK0	Blautia_hydrogenotrophica	0		High	WK0	PWY0-1061: superpathway of L-alanine biosynthesis	0.354864		Low	WK0	Amino acids, peptides, and analogues	50.3309		High	Sphingolipid metabolism	21	3	0.40226	0.39549	1	0.5884	0.15822		7_ketocholesterol	-7.12366e-06	-1.01843e-06	3.65133e-07	-7.37589e-07	-3.92066e-06	-2.06115e-06	7.60838e-06	6.72807e-06	-1.66816e-06	0.238953	1.59805e-06	0.238953	-3.66526e-06
Low	-4.87541		0.219791	0.616249		High	WK0	283	3.8559		High	WK8	Blautia_hydrogenotrophica	0		High	WK8	PWY0-1061: superpathway of L-alanine biosynthesis	0.00629842		Low	WK0	Amino acids, peptides, and analogues	50.1482		High	Tryptophan metabolism	41	7	0.4235	0.37314	1	0.59068	0.42286		itaconic_acid	-0.0427935	0.0427942	-0.0427956	0.0159007	-0.0427933	-0.0427924	-0.0427953	-0.0427968	-0.0427975	0.0427941	-0.0427948	0.0427948	-0.0427954
Low	-4.03587		0.149034	0.886797		High	WK8	247	3.62362		High	WK0	Blautia_hydrogenotrophica	0.166744		High	WK0	PWY0-1061: superpathway of L-alanine biosynthesis	0.405204		High	WK0	Amino acids, peptides, and analogues	43.1885		High	Cysteine and methionine metabolism	33	4	0.43477	0.36174	1	0.59084	0.16809		famotidine	1.88067e-05	-2.2514e-05	-1.9659e-05	-2.14625e-05	2.11334e-05	-1.53937e-05	-1.80931e-05	-1.22877e-05	1.75234e-05	-2.05275e-05	2.02072e-05	-2.31523e-05	2.89918e-05
											High	WK8	Blautia_hydrogenotrophica	0.301095		High	WK8	PWY0-1061: superpathway of L-alanine biosynthesis	0.129498		High	WK0	Non-metal sulfates	12.6535		High	Taurine and hypotaurine metabolism	8	1	0.46885	0.32896	1	0.60021	0.42857		4_guanidinobutanal	6.30768e-06	-3.33963e-06	0.214736	-2.88886e-06	5.16386e-06	1.24977e-06	-1.96894e-06	-1.20767e-07	3.71495e-06	-1.10517e-06	-1.41118e-05	2.63649e-05	1.19689e-06
											High	WK0	Clostridium_leptum	0.447328		High	WK0	PWY-5384: sucrose degradation IV (sucrose phosphorylase)	0.432821		Low	WK0	Quaternary ammonium salts	9.28659		High	Caffeine metabolism	10	5	0.47564	0.32272	1	0.60021	0.30769		phytosphingosine	0.000161491	-0.000159256	0.113511	0.11351	-0.215774	0.000156497	0.113513	0.113513	0.000158234	0.000157568	0.000165672	-0.000163989	0.000163715
											High	WK8	Clostridium_leptum	0.468282		High	WK8	PWY-5384: sucrose degradation IV (sucrose phosphorylase)	0.148528		High	WK0	Cholestane steroids	7.83308		High	Vitamin B6 metabolism	9	3	0.62126	0.20673	1	0.7158	0.64706		methyl_2_3_dihydro_3_hydroxy_2_oxo_1h_indole_3_acetate	-0.0362483	0.0362473	0.0362502	0.0362516	-0.0362536	0.410248	0.101991	0.0362485	-0.0362474	0.0694704	-0.0362486	0.0694698	-0.0362516
											High	WK0	Clostridium_leptum	0.0147689		High	WK0	PWY-5384: sucrose degradation IV (sucrose phosphorylase)	0.336612		Low	WK0	Non-metal sulfates	7.77198		High	Linoleic acid metabolism	5	1	0.65123	0.18627	1	0.73436	1		linoleic_acid	-8.29315e-07	1.10855e-06	1.6793e-06	-2.45169e-06	9.85003e-07	-3.54771e-06	4.22803e-06	0.252397	-1.19579e-06	6.05827e-07	3.75599e-06	8.30847e-07	2.62758e-06
											High	WK8	Clostridium_leptum	0.0350309		High	WK8	PWY-5384: sucrose degradation IV (sucrose phosphorylase)	0.232954		Low	WK0	Non-metal sulfates	7.77172		Low	Glycine, serine and threonine metabolism	33	6	0.028401	1.5467	1	0.44163	0.28967		malonic_acid	-0.00422879	0.00422781	-0.0340997	0.00422847	0.340848	0.00421418	0.00422919	-0.0340995	-0.00423005	-0.00422703	0.0340988	0.00422657	-0.00422616
											High	WK0	Clostridium_leptum	0.0350604		High	WK0	PWY-5384: sucrose degradation IV (sucrose phosphorylase)	0.269907		High	WK8	Cholestane steroids	7.23836		Low	D-Glutamine and D-glutamate metabolism	6	2	0.042559	1.371	1	0.44163	0.5
											High	WK8	Clostridium_leptum	0.713813		High	WK8	PWY-5384: sucrose degradation IV (sucrose phosphorylase)	0.186952		High	WK0	Purines and purine derivatives	7.19655		Low	Tyrosine metabolism	42	10	0.065773	1.182	1	0.44163	0.41126
											Low	WK0	Clostridium_leptum	0.00567037		Low	WK0	PWY-5384: sucrose degradation IV (sucrose phosphorylase)	0.417289		Low	WK8	Purines and purine derivatives	7.06917		Low	Arginine biosynthesis	14	5	0.069966	1.1551	1	0.44163	0.34518
											Low	WK8	Clostridium_leptum	0.256338		Low	WK8	PWY-5384: sucrose degradation IV (sucrose phosphorylase)	0.307835		High	WK8	Cholestane steroids	6.88588		Low	Steroid hormone biosynthesis	85	4	0.081029	1.0914	1	0.44163	0.11995
											Low	WK0	Clostridium_leptum	0.0649216		Low	WK0	PWY-5384: sucrose degradation IV (sucrose phosphorylase)	0.263451		High	WK8	Cholestane steroids	6.80602		Low	Arginine and proline metabolism	38	8	0.10084	0.99638	1	0.44163	0.26076
											Low	WK8	Clostridium_leptum	0.717849		Low	WK8	PWY-5384: sucrose degradation IV (sucrose phosphorylase)	0.201514		Low	WK0	Purines and purine derivatives	6.63423		Low	Arachidonic acid metabolism	36	1	0.11399	0.94315	1	0.44163	0.1166
											Low	WK0	Clostridium_leptum	0.133441		Low	WK0	PWY-5384: sucrose degradation IV (sucrose phosphorylase)	0.308483		Low	WK8	Cholestane steroids	6.51684		Low	Glycerolipid metabolism	16	1	0.12656	0.8977	1	0.44719	0.23676
											Low	WK8	Clostridium_leptum	0.510507		Low	WK8	PWY-5384: sucrose degradation IV (sucrose phosphorylase)	0.250346		High	WK0	Purines and purine derivatives	6.0557		Low	Histidine metabolism	16	7	0.1486	0.82797	1	0.49087	0.45081
											Low	WK0	Clostridium_leptum	0.014875		Low	WK0	PWY-5384: sucrose degradation IV (sucrose phosphorylase)	0.264654		High	WK0	Purines and purine derivatives	6.03853		Low	Aminoacyl-tRNA biosynthesis	48	14	0.16086	0.79356	1	0.49087	0.16667
											Low	WK8	Clostridium_leptum	1.49419		Low	WK8	PWY-5384: sucrose degradation IV (sucrose phosphorylase)	0.245272		Low	WK8	Cholestane steroids	5.94972		Low	Nicotinate and nicotinamide metabolism	15	3	0.17647	0.75332	1	0.49227	0.1943
											Low	WK0	Clostridium_leptum	0.00590603		Low	WK0	PWY-5384: sucrose degradation IV (sucrose phosphorylase)	0.263241		Low	WK8	Cholestane steroids	5.71873		Low	Alanine, aspartate and glutamate metabolism	28	9	0.22286	0.65196	1	0.52501	0.75562
											Low	WK8	Clostridium_leptum	0.230829		Low	WK8	PWY-5384: sucrose degradation IV (sucrose phosphorylase)	0.252752		High	WK8	Cholestane steroids	5.24412		Low	Caffeine metabolism	10	5	0.26763	0.57246	1	0.52535	0.30769
											High	WK0	Clostridium_leptum	0.172255		High	WK0	PWY-5384: sucrose degradation IV (sucrose phosphorylase)	0.225967		High	WK8	Cholestane steroids	5.19211		Low	Cysteine and methionine metabolism	33	4	0.29864	0.52485	1	0.56528	0.16809
											High	WK8	Clostridium_leptum	0.707224		High	WK8	PWY-5384: sucrose degradation IV (sucrose phosphorylase)	0.157983		High	WK0	Quaternary ammonium salts	5.16498		Low	Linoleic acid metabolism	5	1	0.33229	0.47848	1	0.57173	1
											High	WK0	Clostridium_leptum	0.0983834		High	WK0	PWY-5384: sucrose degradation IV (sucrose phosphorylase)	0.41289		Low	WK8	Furanones	5.08317		Low	Sulfur metabolism	8	2	0.33362	0.47675	1	0.57173	0.53192
											High	WK8	Clostridium_leptum	1.14886		High	WK8	PWY-5384: sucrose degradation IV (sucrose phosphorylase)	0.135597		Low	WK8	Cholestane steroids	4.98331		Low	Taurine and hypotaurine metabolism	8	1	0.34519	0.46194	1	0.57173	0.42857
											High	WK0	Collinsella_SGB14861	0.0529234		High	WK0	PWY-621: sucrose degradation III (sucrose invertase)	0.435327		Low	WK8	Cholestane steroids	4.62338		Low	Sphingolipid metabolism	21	3	0.39766	0.40048	1	0.63867	0.15822
											High	WK8	Collinsella_SGB14861	0.15872		High	WK8	PWY-621: sucrose degradation III (sucrose invertase)	0.149075		Low	WK0	Purines and purine derivatives	4.5929		Low	Tryptophan metabolism	41	7	0.46279	0.33461	1	0.68134	0.42286
											High	WK0	Collinsella_SGB14861	2.59281		High	WK0	PWY-621: sucrose degradation III (sucrose invertase)	0.311357		Low	WK0	Furanones	4.5457		Low	Pyrimidine metabolism	39	11	0.5848	0.233	1	0.76913	0.43207
											High	WK8	Collinsella_SGB14861	6.02358		High	WK8	PWY-621: sucrose degradation III (sucrose invertase)	0.221561		High	WK0	Cholestane steroids	4.5206		Low	Vitamin B6 metabolism	9	3	0.58538	0.23256	1	0.76913	0.64706
											High	WK0	Collinsella_SGB14861	2.65828		High	WK0	PWY-621: sucrose degradation III (sucrose invertase)	0.27699		High	WK0	Non-metal sulfates	4.47571		Low	Phenylalanine, tyrosine and tryptophan biosynthesis	4	2	0.76149	0.11833	1	0.8587	1
											High	WK8	Collinsella_SGB14861	21.5372		High	WK8	PWY-621: sucrose degradation III (sucrose invertase)	0.186101		Low	WK0	Purines and purine derivatives	4.45349		Low	Phenylalanine metabolism	10	4	0.82499	0.08355	1	0.91093	0.35714
											Low	WK0	Collinsella_SGB14861	0.505094		Low	WK0	PWY-621: sucrose degradation III (sucrose invertase)	0.414956		High	WK8	Quaternary ammonium salts	4.3305
											Low	WK8	Collinsella_SGB14861	9.64609		Low	WK8	PWY-621: sucrose degradation III (sucrose invertase)	0.217461		High	WK0	Cholestane steroids	4.2363
											Low	WK0	Collinsella_SGB14861	0.00598877		Low	WK0	PWY-621: sucrose degradation III (sucrose invertase)	0.266121		High	WK8	Purines and purine derivatives	4.18407
											Low	WK8	Collinsella_SGB14861	0.0669823		Low	WK8	PWY-621: sucrose degradation III (sucrose invertase)	0.19582		Low	WK0	Cholestane steroids	4.12954
											Low	WK0	Collinsella_SGB14861	3.89639		Low	WK0	PWY-621: sucrose degradation III (sucrose invertase)	0.294719		High	WK8	Imidazoles	4.10056
											Low	WK8	Collinsella_SGB14861	11.372		Low	WK8	PWY-621: sucrose degradation III (sucrose invertase)	0.243828		High	WK8	Carboxylic acid derivatives	4.02766
											Low	WK0	Collinsella_SGB14861	0.00126237		Low	WK0	PWY-621: sucrose degradation III (sucrose invertase)	0.257358		Low	WK0	Purines and purine derivatives	3.9894
											Low	WK8	Collinsella_SGB14861	0.0131698		Low	WK8	PWY-621: sucrose degradation III (sucrose invertase)	0.236261		High	WK0	Pyrimidines and pyrimidine derivatives	3.81942
											Low	WK0	Collinsella_SGB14861	0.00761353		Low	WK0	PWY-621: sucrose degradation III (sucrose invertase)	0.273565		High	WK0	Cholestane steroids	3.75118
											Low	WK8	Collinsella_SGB14861	0.0335647		Low	WK8	PWY-621: sucrose degradation III (sucrose invertase)	0.218217		Low	WK8	Imidazoles	3.75058
											High	WK0	Collinsella_SGB14861	0.0539804		High	WK0	PWY-621: sucrose degradation III (sucrose invertase)	0.22333		High	WK8	Pyrimidines and pyrimidine derivatives	3.7318
											High	WK8	Collinsella_SGB14861	0.336005		High	WK8	PWY-621: sucrose degradation III (sucrose invertase)	0.178388		Low	WK0	Cholestane steroids	3.68809
											High	WK0	Collinsella_SGB14861	1.87443		High	WK0	PWY-621: sucrose degradation III (sucrose invertase)	0.16631		High	WK8	Quaternary ammonium salts	3.66756
											High	WK8	Collinsella_SGB14861	6.73792		High	WK8	PWY-621: sucrose degradation III (sucrose invertase)	0.102252		Low	WK0	Cholestane steroids	3.60979
											High	WK0	Faecalicatena_contorta	0		High	WK0	PWY66-399: gluconeogenesis III	0.0564353		High	WK0	Purines and purine derivatives	3.5551
											High	WK8	Faecalicatena_contorta	0.00823961		High	WK8	PWY66-399: gluconeogenesis III	0.233728		High	WK8	Carboxylic acid derivatives	3.54393
											High	WK0	Faecalicatena_contorta	0		High	WK0	PWY66-399: gluconeogenesis III	0.109802		Low	WK8	Carboxylic acid derivatives	3.52738
											High	WK8	Faecalicatena_contorta	0.0112594		High	WK8	PWY66-399: gluconeogenesis III	0.190553		High	WK0	Non-metal sulfates	3.44323
											High	WK0	Faecalicatena_contorta	0		High	WK0	PWY66-399: gluconeogenesis III	0.189404		High	WK8	Purines and purine derivatives	3.44041
											High	WK8	Faecalicatena_contorta	0.203232		High	WK8	PWY66-399: gluconeogenesis III	0.216336		Low	WK0	Imidazoles	3.43316
											Low	WK0	Faecalicatena_contorta	0		Low	WK0	PWY66-399: gluconeogenesis III	0.147679		High	WK0	Imidazoles	3.39556
											Low	WK8	Faecalicatena_contorta	0		Low	WK8	PWY66-399: gluconeogenesis III	0.214468		Low	WK0	Cholestane steroids	3.33289
											Low	WK0	Faecalicatena_contorta	0.0338457		Low	WK0	PWY66-399: gluconeogenesis III	0.131302		High	WK0	Non-metal sulfates	3.28636
											Low	WK8	Faecalicatena_contorta	0.0225908		Low	WK8	PWY66-399: gluconeogenesis III	0.138158		High	WK8	Purines and purine derivatives	3.23921
											Low	WK0	Faecalicatena_contorta	0		Low	WK0	PWY66-399: gluconeogenesis III	0.173097		Low	WK8	Purines and purine derivatives	3.19287
											Low	WK8	Faecalicatena_contorta	0.0707683		Low	WK8	PWY66-399: gluconeogenesis III	0.250463		Low	WK0	Cholestane steroids	3.16547
											Low	WK0	Faecalicatena_contorta	0.000369866		Low	WK0	PWY66-399: gluconeogenesis III	0.0899702		High	WK0	Furanones	3.14796
											Low	WK8	Faecalicatena_contorta	0.0625704		Low	WK8	PWY66-399: gluconeogenesis III	0.144547		High	WK0	Quaternary ammonium salts	3.1085
											Low	WK0	Faecalicatena_contorta	0		Low	WK0	PWY66-399: gluconeogenesis III	0.079116		Low	WK8	Non-metal sulfates	3.10365
											Low	WK8	Faecalicatena_contorta	0.00683596		Low	WK8	PWY66-399: gluconeogenesis III	0.207228		Low	WK8	Carboxylic acid derivatives	3.09094
											High	WK0	Faecalicatena_contorta	0		High	WK0	PWY66-399: gluconeogenesis III	0.100361		High	WK8	Carbohydrates and carbohydrate conjugates	3.04906
											High	WK8	Faecalicatena_contorta	0		High	WK8	PWY66-399: gluconeogenesis III	0.374698		Low	WK0	Pyrimidines and pyrimidine derivatives	3.02479
											High	WK0	Faecalicatena_contorta	0		High	WK0	PWY66-399: gluconeogenesis III	0.233484		High	WK8	Carboxylic acid derivatives	3.02107
											High	WK8	Faecalicatena_contorta	0.0130821		High	WK8	PWY66-399: gluconeogenesis III	0.263942		Low	WK0	Non-metal sulfates	3.01562
											High	WK0	GGB3511_SGB4688	0.0182039		High	WK0	PWY-7221: guanosine ribonucleotides de novo biosynthesis	1.05479		High	WK0	Pyridinecarboxylic acids and derivatives	2.95619
											High	WK8	GGB3511_SGB4688	0.671411		High	WK8	PWY-7221: guanosine ribonucleotides de novo biosynthesis	1.1654		Low	WK0	Carboxylic acid derivatives	2.89263
											High	WK0	GGB3511_SGB4688	0.0116975		High	WK0	PWY-7221: guanosine ribonucleotides de novo biosynthesis	1.0864		Low	WK8	Purines and purine derivatives	2.88283
											High	WK8	GGB3511_SGB4688	0.0278601		High	WK8	PWY-7221: guanosine ribonucleotides de novo biosynthesis	1.18127		High	WK0	Carboxylic acid derivatives	2.82613
											High	WK0	GGB3511_SGB4688	0.0737736		High	WK0	PWY-7221: guanosine ribonucleotides de novo biosynthesis	1.28302		High	WK0	Quaternary ammonium salts	2.78842
											High	WK8	GGB3511_SGB4688	0.214736		High	WK8	PWY-7221: guanosine ribonucleotides de novo biosynthesis	1.3617		Low	WK0	Quaternary ammonium salts	2.74177
											Low	WK0	GGB3511_SGB4688	0		Low	WK0	PWY-7221: guanosine ribonucleotides de novo biosynthesis	1.22571		Low	WK0	Pyridinecarboxylic acids and derivatives	2.7235
											Low	WK8	GGB3511_SGB4688	0		Low	WK8	PWY-7221: guanosine ribonucleotides de novo biosynthesis	1.17958		Low	WK8	Carboxylic acid derivatives	2.71469
											Low	WK0	GGB3511_SGB4688	0		Low	WK0	PWY-7221: guanosine ribonucleotides de novo biosynthesis	1.17796		High	WK8	Quaternary ammonium salts	2.7043
											Low	WK8	GGB3511_SGB4688	0		Low	WK8	PWY-7221: guanosine ribonucleotides de novo biosynthesis	1.28645		High	WK0	Carbohydrates and carbohydrate conjugates	2.69271
											Low	WK0	GGB3511_SGB4688	0.0491106		Low	WK0	PWY-7221: guanosine ribonucleotides de novo biosynthesis	1.03796		High	WK0	Carboxylic acid derivatives	2.64493
											Low	WK8	GGB3511_SGB4688	0.0621362		Low	WK8	PWY-7221: guanosine ribonucleotides de novo biosynthesis	1.25699		High	WK0	Imidazoles	2.61835
											Low	WK0	GGB3511_SGB4688	0		Low	WK0	PWY-7221: guanosine ribonucleotides de novo biosynthesis	1.07614		High	WK8	Furanones	2.60457
											Low	WK8	GGB3511_SGB4688	0		Low	WK8	PWY-7221: guanosine ribonucleotides de novo biosynthesis	1.13291		High	WK8	Imidazoles	2.58094
											Low	WK0	GGB3511_SGB4688	0		Low	WK0	PWY-7221: guanosine ribonucleotides de novo biosynthesis	1.22976		Low	WK8	Pyridinecarboxylic acids and derivatives	2.56333
											Low	WK8	GGB3511_SGB4688	0.00260717		Low	WK8	PWY-7221: guanosine ribonucleotides de novo biosynthesis	1.25688		High	WK0	Carboxylic acid derivatives	2.55114
											High	WK0	GGB3511_SGB4688	0.0493846		High	WK0	PWY-7221: guanosine ribonucleotides de novo biosynthesis	1.09627		High	WK8	Purines and purine derivatives	2.51099
											High	WK8	GGB3511_SGB4688	0.865303		High	WK8	PWY-7221: guanosine ribonucleotides de novo biosynthesis	1.14844		Low	WK0	Furanones	2.50247
											High	WK0	GGB3511_SGB4688	0		High	WK0	PWY-7221: guanosine ribonucleotides de novo biosynthesis	1.24554		High	WK8	Pyridinecarboxylic acids and derivatives	2.49967
											High	WK8	GGB3511_SGB4688	0.00432581		High	WK8	PWY-7221: guanosine ribonucleotides de novo biosynthesis	1.41016		High	WK8	Carboxylic acid derivatives	2.48534
											High	WK0	GGB38744_SGB14842	0.0394483		High	WK0	RIBOSYN2-PWY: flavin biosynthesis I (bacteria and plants)	0.83915		Low	WK0	Non-metal sulfates	2.47484
											High	WK8	GGB38744_SGB14842	5.86436		High	WK8	RIBOSYN2-PWY: flavin biosynthesis I (bacteria and plants)	0.620017		Low	WK0	Quaternary ammonium salts	2.46414
											High	WK0	GGB38744_SGB14842	0		High	WK0	RIBOSYN2-PWY: flavin biosynthesis I (bacteria and plants)	0.727532		High	WK8	Purines and purine derivatives	2.43759
											High	WK8	GGB38744_SGB14842	0		High	WK8	RIBOSYN2-PWY: flavin biosynthesis I (bacteria and plants)	0.669686		High	WK8	Carboxylic acid derivatives	2.43709
											High	WK0	GGB38744_SGB14842	0.0163493		High	WK0	RIBOSYN2-PWY: flavin biosynthesis I (bacteria and plants)	0.703462		High	WK8	Fatty acids and conjugates	2.43135
											High	WK8	GGB38744_SGB14842	0.679676		High	WK8	RIBOSYN2-PWY: flavin biosynthesis I (bacteria and plants)	0.564023		Low	WK8	Non-metal sulfates	2.43031
											Low	WK0	GGB38744_SGB14842	0		Low	WK0	RIBOSYN2-PWY: flavin biosynthesis I (bacteria and plants)	0.662081		Low	WK0	Carbohydrates and carbohydrate conjugates	2.42868
											Low	WK8	GGB38744_SGB14842	0		Low	WK8	RIBOSYN2-PWY: flavin biosynthesis I (bacteria and plants)	0.454536		High	WK0	Imidazoles	2.41436
											Low	WK0	GGB38744_SGB14842	0.0634797		Low	WK0	RIBOSYN2-PWY: flavin biosynthesis I (bacteria and plants)	0.686597		High	WK0	Cholestane steroids	2.3171
											Low	WK8	GGB38744_SGB14842	2.03781		Low	WK8	RIBOSYN2-PWY: flavin biosynthesis I (bacteria and plants)	0.586739		Low	WK8	Non-metal sulfates	2.30358
											Low	WK0	GGB38744_SGB14842	0.0745118		Low	WK0	RIBOSYN2-PWY: flavin biosynthesis I (bacteria and plants)	0.632894		Low	WK8	Imidazoles	2.29406
											Low	WK8	GGB38744_SGB14842	1.00875		Low	WK8	RIBOSYN2-PWY: flavin biosynthesis I (bacteria and plants)	0.618655		Low	WK0	Pyridinecarboxylic acids and derivatives	2.26631
											Low	WK0	GGB38744_SGB14842	0		Low	WK0	RIBOSYN2-PWY: flavin biosynthesis I (bacteria and plants)	0.618615		Low	WK0	Carbohydrates and carbohydrate conjugates	2.25217
											Low	WK8	GGB38744_SGB14842	0		Low	WK8	RIBOSYN2-PWY: flavin biosynthesis I (bacteria and plants)	0.522025		High	WK0	Purines and purine derivatives	2.23695
											Low	WK0	GGB38744_SGB14842	0.0931585		Low	WK0	RIBOSYN2-PWY: flavin biosynthesis I (bacteria and plants)	0.636526		High	WK0	Carbohydrates and carbohydrate conjugates	2.22002
											Low	WK8	GGB38744_SGB14842	1.74007		Low	WK8	RIBOSYN2-PWY: flavin biosynthesis I (bacteria and plants)	0.609341		Low	WK0	Non-metal sulfates	2.19663
											High	WK0	GGB38744_SGB14842	0		High	WK0	RIBOSYN2-PWY: flavin biosynthesis I (bacteria and plants)	0.75387		Low	WK8	Carboxylic acid derivatives	2.18416
											High	WK8	GGB38744_SGB14842	0		High	WK8	RIBOSYN2-PWY: flavin biosynthesis I (bacteria and plants)	0.680261		Low	WK0	Carboxylic acid derivatives	2.14228
											High	WK0	GGB38744_SGB14842	0.136971		High	WK0	RIBOSYN2-PWY: flavin biosynthesis I (bacteria and plants)	0.512894		Low	WK0	Carboxylic acid derivatives	2.13055
											High	WK8	GGB38744_SGB14842	2.64033		High	WK8	RIBOSYN2-PWY: flavin biosynthesis I (bacteria and plants)	0.347161		Low	WK8	Carboxylic acid derivatives	2.11977
											High	WK0	GGB74510_SGB47635	0.148991		High	WK0	THISYNARA-PWY: superpathway of thiamine diphosphate biosynthesis III	0.509302		Low	WK8	Pyrimidines and pyrimidine derivatives	2.10914
											High	WK8	GGB74510_SGB47635	0.418593		High	WK8	THISYNARA-PWY: superpathway of thiamine diphosphate biosynthesis III	0.368507		High	WK8	Imidazoles	2.08273
											High	WK0	GGB74510_SGB47635	0		High	WK0	THISYNARA-PWY: superpathway of thiamine diphosphate biosynthesis III	0.527396		Low	WK0	Imidazoles	2.05693
											High	WK8	GGB74510_SGB47635	0		High	WK8	THISYNARA-PWY: superpathway of thiamine diphosphate biosynthesis III	0.427297		Low	WK0	Carbohydrates and carbohydrate conjugates	1.97675
											High	WK0	GGB74510_SGB47635	0.0343767		High	WK0	THISYNARA-PWY: superpathway of thiamine diphosphate biosynthesis III	0.417014		Low	WK8	Imidazoles	1.97478
											High	WK8	GGB74510_SGB47635	0.444009		High	WK8	THISYNARA-PWY: superpathway of thiamine diphosphate biosynthesis III	0.283675		Low	WK8	Quaternary ammonium salts	1.95095
											Low	WK0	GGB74510_SGB47635	0		Low	WK0	THISYNARA-PWY: superpathway of thiamine diphosphate biosynthesis III	0.445655		High	WK0	Fatty acids and conjugates	1.93644
											Low	WK8	GGB74510_SGB47635	0		Low	WK8	THISYNARA-PWY: superpathway of thiamine diphosphate biosynthesis III	0.287732		Low	WK8	Carbohydrates and carbohydrate conjugates	1.932
											Low	WK0	GGB74510_SGB47635	0		Low	WK0	THISYNARA-PWY: superpathway of thiamine diphosphate biosynthesis III	0.581772		Low	WK8	Purines and purine derivatives	1.92778
											Low	WK8	GGB74510_SGB47635	0		Low	WK8	THISYNARA-PWY: superpathway of thiamine diphosphate biosynthesis III	0.411685		High	WK8	Non-metal sulfates	1.92324
											Low	WK0	GGB74510_SGB47635	0.0219615		Low	WK0	THISYNARA-PWY: superpathway of thiamine diphosphate biosynthesis III	0.486343		Low	WK8	Furanones	1.91136
											Low	WK8	GGB74510_SGB47635	0.0172224		Low	WK8	THISYNARA-PWY: superpathway of thiamine diphosphate biosynthesis III	0.478404		Low	WK0	Quaternary ammonium salts	1.87353
											Low	WK0	GGB74510_SGB47635	0		Low	WK0	THISYNARA-PWY: superpathway of thiamine diphosphate biosynthesis III	0.439591		Low	WK0	Quaternary ammonium salts	1.87239
											Low	WK8	GGB74510_SGB47635	0		Low	WK8	THISYNARA-PWY: superpathway of thiamine diphosphate biosynthesis III	0.419288		Low	WK0	Purines and purine derivatives	1.83714
											Low	WK0	GGB74510_SGB47635	0		Low	WK0	THISYNARA-PWY: superpathway of thiamine diphosphate biosynthesis III	0.442371		High	WK8	Quaternary ammonium salts	1.83399
											Low	WK8	GGB74510_SGB47635	0.00908666		Low	WK8	THISYNARA-PWY: superpathway of thiamine diphosphate biosynthesis III	0.380936		Low	WK8	Pyridinecarboxylic acids and derivatives	1.81913
											High	WK0	GGB74510_SGB47635	0.168101		High	WK0	THISYNARA-PWY: superpathway of thiamine diphosphate biosynthesis III	0.425544		Low	WK8	Imidazoles	1.81769
											High	WK8	GGB74510_SGB47635	1.23603		High	WK8	THISYNARA-PWY: superpathway of thiamine diphosphate biosynthesis III	0.304477		High	WK8	Non-metal sulfates	1.8122
											High	WK0	GGB74510_SGB47635	0		High	WK0	THISYNARA-PWY: superpathway of thiamine diphosphate biosynthesis III	0.437476		High	WK0	Fatty acids and conjugates	1.8114
											High	WK8	GGB74510_SGB47635	0.0111794		High	WK8	THISYNARA-PWY: superpathway of thiamine diphosphate biosynthesis III	0.23514		High	WK0	Quaternary ammonium salts	1.79211
											High	WK0	Lachnospiraceae_bacterium_NSJ_29	0.00220899							Low	WK0	Carboxylic acid derivatives	1.78334
											High	WK8	Lachnospiraceae_bacterium_NSJ_29	0.0182017							High	WK8	Pyridinecarboxylic acids and derivatives	1.7796
											High	WK0	Lachnospiraceae_bacterium_NSJ_29	0.0198824							Low	WK0	Imidazoles	1.77169
											High	WK8	Lachnospiraceae_bacterium_NSJ_29	0.0498442							High	WK8	Carbohydrates and carbohydrate conjugates	1.76399
											High	WK0	Lachnospiraceae_bacterium_NSJ_29	0.0289151							High	WK8	Non-metal sulfates	1.76326
											High	WK8	Lachnospiraceae_bacterium_NSJ_29	0.0564151							Low	WK8	Imidazoles	1.7575
											Low	WK0	Lachnospiraceae_bacterium_NSJ_29	0.0263672							High	WK0	Quaternary ammonium salts	1.73332
											Low	WK8	Lachnospiraceae_bacterium_NSJ_29	0.0191513							Low	WK8	Pyrimidines and pyrimidine derivatives	1.73314
											Low	WK0	Lachnospiraceae_bacterium_NSJ_29	0.0389745							High	WK0	Furanones	1.72784
											Low	WK8	Lachnospiraceae_bacterium_NSJ_29	0.0593229							Low	WK8	Non-metal sulfates	1.71066
											Low	WK0	Lachnospiraceae_bacterium_NSJ_29	0.0495916							Low	WK8	Quaternary ammonium salts	1.70642
											Low	WK8	Lachnospiraceae_bacterium_NSJ_29	0.0545047							Low	WK0	Furanones	1.69194
											Low	WK0	Lachnospiraceae_bacterium_NSJ_29	0							Low	WK8	Carbohydrates and carbohydrate conjugates	1.68104
											Low	WK8	Lachnospiraceae_bacterium_NSJ_29	0							High	WK0	Carbohydrates and carbohydrate conjugates	1.61835
											Low	WK0	Lachnospiraceae_bacterium_NSJ_29	0.0278485							Low	WK8	Fatty acids and conjugates	1.61742
											Low	WK8	Lachnospiraceae_bacterium_NSJ_29	0.0215983							Low	WK8	Quaternary ammonium salts	1.60702
											High	WK0	Lachnospiraceae_bacterium_NSJ_29	0.00450251							Low	WK8	Quaternary ammonium salts	1.58953
											High	WK8	Lachnospiraceae_bacterium_NSJ_29	0.0081766							Low	WK8	Carbohydrates and carbohydrate conjugates	1.58532
											High	WK0	Lachnospiraceae_bacterium_NSJ_29	0.100933							Low	WK8	Carbohydrates and carbohydrate conjugates	1.57611
											High	WK8	Lachnospiraceae_bacterium_NSJ_29	0.125467							High	WK8	Non-metal sulfates	1.56731
											High	WK0	Massilistercora_timonensis	0							High	WK8	Fatty acids and conjugates	1.54333
											High	WK8	Massilistercora_timonensis	0							Low	WK0	Carboxylic acid derivatives	1.53847
											High	WK0	Massilistercora_timonensis	0							Low	WK0	Fatty acids and conjugates	1.51879
											High	WK8	Massilistercora_timonensis	0							High	WK0	Non-metal sulfates	1.50571
											High	WK0	Massilistercora_timonensis	0.0718532							Low	WK8	Furanones	1.47802
											High	WK8	Massilistercora_timonensis	0.0223664							Low	WK8	Pyrimidines and pyrimidine derivatives	1.43481
											Low	WK0	Massilistercora_timonensis	0							Low	WK8	Purines and purine derivatives	1.4318
											Low	WK8	Massilistercora_timonensis	0							Low	WK0	Pyrimidines and pyrimidine derivatives	1.42799
											Low	WK0	Massilistercora_timonensis	0							High	WK0	Pyridinecarboxylic acids and derivatives	1.42185
											Low	WK8	Massilistercora_timonensis	0							High	WK8	Carbohydrates and carbohydrate conjugates	1.40604
											Low	WK0	Massilistercora_timonensis	0.136389							High	WK0	Furanones	1.3985
											Low	WK8	Massilistercora_timonensis	0.049439							Low	WK0	Imidazoles	1.3707
											Low	WK0	Massilistercora_timonensis	0							High	WK8	Pyridinecarboxylic acids and derivatives	1.35776
											Low	WK8	Massilistercora_timonensis	0							High	WK0	Pyridinecarboxylic acids and derivatives	1.35334
											Low	WK0	Massilistercora_timonensis	0							Low	WK8	Pyridinecarboxylic acids and derivatives	1.34904
											Low	WK8	Massilistercora_timonensis	0.0331279							Low	WK8	Non-metal sulfates	1.34067
											High	WK0	Massilistercora_timonensis	0							Low	WK0	Carbohydrates and carbohydrate conjugates	1.33944
											High	WK8	Massilistercora_timonensis	0							High	WK8	Carbohydrates and carbohydrate conjugates	1.33936
											High	WK0	Massilistercora_timonensis	0.0722313							High	WK0	Pyridinecarboxylic acids and derivatives	1.32695
											High	WK8	Massilistercora_timonensis	3.30054
											High	WK0	Phascolarctobacterium_SGB4573	0.0107454
											High	WK8	Phascolarctobacterium_SGB4573	0.0390218
											High	WK0	Phascolarctobacterium_SGB4573	0
											High	WK8	Phascolarctobacterium_SGB4573	0
											High	WK0	Phascolarctobacterium_SGB4573	0.0429844
											High	WK8	Phascolarctobacterium_SGB4573	0.237489
											Low	WK0	Phascolarctobacterium_SGB4573	0
											Low	WK8	Phascolarctobacterium_SGB4573	0
											Low	WK0	Phascolarctobacterium_SGB4573	0
											Low	WK8	Phascolarctobacterium_SGB4573	0
											Low	WK0	Phascolarctobacterium_SGB4573	0
											Low	WK8	Phascolarctobacterium_SGB4573	0
											Low	WK0	Phascolarctobacterium_SGB4573	0
											Low	WK8	Phascolarctobacterium_SGB4573	0
											Low	WK0	Phascolarctobacterium_SGB4573	0.672238
											Low	WK8	Phascolarctobacterium_SGB4573	0.929044
											High	WK0	Phascolarctobacterium_SGB4573	0
											High	WK8	Phascolarctobacterium_SGB4573	0
											High	WK0	Phascolarctobacterium_SGB4573	0.0804072
											High	WK8	Phascolarctobacterium_SGB4573	0.463797
											High	WK0	Anaerostipes_hadrus	5.01533
											High	WK8	Anaerostipes_hadrus	0.811022
											High	WK0	Anaerostipes_hadrus	5.84469
											High	WK8	Anaerostipes_hadrus	2.4922
											High	WK0	Anaerostipes_hadrus	0.890143
											High	WK8	Anaerostipes_hadrus	1.16249
											Low	WK0	Anaerostipes_hadrus	2.61553
											Low	WK8	Anaerostipes_hadrus	1.88606
											Low	WK0	Anaerostipes_hadrus	2.33992
											Low	WK8	Anaerostipes_hadrus	1.16084
											Low	WK0	Anaerostipes_hadrus	1.80843
											Low	WK8	Anaerostipes_hadrus	1.06787
											Low	WK0	Anaerostipes_hadrus	3.89583
											Low	WK8	Anaerostipes_hadrus	2.69067
											Low	WK0	Anaerostipes_hadrus	5.26312
											Low	WK8	Anaerostipes_hadrus	2.49981
											High	WK0	Anaerostipes_hadrus	6.1819
											High	WK8	Anaerostipes_hadrus	0.0663943
											High	WK0	Anaerostipes_hadrus	0.133365
											High	WK8	Anaerostipes_hadrus	0.030724
											High	WK0	Bittarella_massiliensis	0
											High	WK8	Bittarella_massiliensis	0
											High	WK0	Bittarella_massiliensis	0
											High	WK8	Bittarella_massiliensis	0
											High	WK0	Bittarella_massiliensis	0.0123233
											High	WK8	Bittarella_massiliensis	0.0129737
											Low	WK0	Bittarella_massiliensis	0.000604839
											Low	WK8	Bittarella_massiliensis	0
											Low	WK0	Bittarella_massiliensis	0.0349904
											Low	WK8	Bittarella_massiliensis	0.033581
											Low	WK0	Bittarella_massiliensis	0.0152805
											Low	WK8	Bittarella_massiliensis	0
											Low	WK0	Bittarella_massiliensis	0
											Low	WK8	Bittarella_massiliensis	0
											Low	WK0	Bittarella_massiliensis	0.0175998
											Low	WK8	Bittarella_massiliensis	0.00147483
											High	WK0	Bittarella_massiliensis	0
											High	WK8	Bittarella_massiliensis	0
											High	WK0	Bittarella_massiliensis	0.0174978
											High	WK8	Bittarella_massiliensis	0.00647793
											High	WK0	Eubacterium_rectale	10.9781
											High	WK8	Eubacterium_rectale	0.23105
											High	WK0	Eubacterium_rectale	3.72257
											High	WK8	Eubacterium_rectale	1.00184
											High	WK0	Eubacterium_rectale	7.3412
											High	WK8	Eubacterium_rectale	1.30131
											Low	WK0	Eubacterium_rectale	11.353
											Low	WK8	Eubacterium_rectale	3.29476
											Low	WK0	Eubacterium_rectale	19.4912
											Low	WK8	Eubacterium_rectale	7.89712
											Low	WK0	Eubacterium_rectale	8.58193
											Low	WK8	Eubacterium_rectale	10.2767
											Low	WK0	Eubacterium_rectale	8.68568
											Low	WK8	Eubacterium_rectale	1.42106
											Low	WK0	Eubacterium_rectale	16.015
											Low	WK8	Eubacterium_rectale	11.454
											High	WK0	Eubacterium_rectale	15.2907
											High	WK8	Eubacterium_rectale	0.00500564
											High	WK0	Eubacterium_rectale	3.05028
											High	WK8	Eubacterium_rectale	0.0980434
											High	WK0	Eubacterium_ventriosum	0.639564
											High	WK8	Eubacterium_ventriosum	0.106745
											High	WK0	Eubacterium_ventriosum	1.50169
											High	WK8	Eubacterium_ventriosum	0.0333607
											High	WK0	Eubacterium_ventriosum	0.0470214
											High	WK8	Eubacterium_ventriosum	0
											Low	WK0	Eubacterium_ventriosum	0.393025
											Low	WK8	Eubacterium_ventriosum	0.0686672
											Low	WK0	Eubacterium_ventriosum	0.552368
											Low	WK8	Eubacterium_ventriosum	0.0855173
											Low	WK0	Eubacterium_ventriosum	1.52005
											Low	WK8	Eubacterium_ventriosum	0.0680443
											Low	WK0	Eubacterium_ventriosum	1.22324
											Low	WK8	Eubacterium_ventriosum	0.129846
											Low	WK0	Eubacterium_ventriosum	2.14239
											Low	WK8	Eubacterium_ventriosum	0.280904
											High	WK0	Eubacterium_ventriosum	0.553588
											High	WK8	Eubacterium_ventriosum	0
											High	WK0	Eubacterium_ventriosum	0.014719
											High	WK8	Eubacterium_ventriosum	0
											High	WK0	Mediterraneibacter_glycyrrhizinilyticus	0.18663
											High	WK8	Mediterraneibacter_glycyrrhizinilyticus	0.0487498
											High	WK0	Mediterraneibacter_glycyrrhizinilyticus	0.0681787
											High	WK8	Mediterraneibacter_glycyrrhizinilyticus	0.0298519
											High	WK0	Mediterraneibacter_glycyrrhizinilyticus	0.000939774
											High	WK8	Mediterraneibacter_glycyrrhizinilyticus	0.00143526
											Low	WK0	Mediterraneibacter_glycyrrhizinilyticus	0.0196308
											Low	WK8	Mediterraneibacter_glycyrrhizinilyticus	0
											Low	WK0	Mediterraneibacter_glycyrrhizinilyticus	0.0761118
											Low	WK8	Mediterraneibacter_glycyrrhizinilyticus	0.0495071
											Low	WK0	Mediterraneibacter_glycyrrhizinilyticus	0.0633955
											Low	WK8	Mediterraneibacter_glycyrrhizinilyticus	0.00535848
											Low	WK0	Mediterraneibacter_glycyrrhizinilyticus	0.158579
											Low	WK8	Mediterraneibacter_glycyrrhizinilyticus	0.0211378
											Low	WK0	Mediterraneibacter_glycyrrhizinilyticus	0.33515
											Low	WK8	Mediterraneibacter_glycyrrhizinilyticus	0.0302271
											High	WK0	Mediterraneibacter_glycyrrhizinilyticus	0.343064
											High	WK8	Mediterraneibacter_glycyrrhizinilyticus	0.127627
											High	WK0	Mediterraneibacter_glycyrrhizinilyticus	0.0670605
											High	WK8	Mediterraneibacter_glycyrrhizinilyticus	0
											High	WK0	Roseburia_inulinivorans	0.0615606
											High	WK8	Roseburia_inulinivorans	0
											High	WK0	Roseburia_inulinivorans	3.43963
											High	WK8	Roseburia_inulinivorans	0.602384
											High	WK0	Roseburia_inulinivorans	0.0678026
											High	WK8	Roseburia_inulinivorans	0.0269457
											Low	WK0	Roseburia_inulinivorans	0.0624761
											Low	WK8	Roseburia_inulinivorans	0.0140598
											Low	WK0	Roseburia_inulinivorans	0.568592
											Low	WK8	Roseburia_inulinivorans	0.0321092
											Low	WK0	Roseburia_inulinivorans	0.163602
											Low	WK8	Roseburia_inulinivorans	0.0122134
											Low	WK0	Roseburia_inulinivorans	0.0539789
											Low	WK8	Roseburia_inulinivorans	0
											Low	WK0	Roseburia_inulinivorans	0
											Low	WK8	Roseburia_inulinivorans	0
											High	WK0	Roseburia_inulinivorans	0
											High	WK8	Roseburia_inulinivorans	0
											High	WK0	Roseburia_inulinivorans	0.219733
											High	WK8	Roseburia_inulinivorans	0.0143321
											High	WK0	Streptococcus_salivarius	0.0340084
											High	WK8	Streptococcus_salivarius	0.00378889
											High	WK0	Streptococcus_salivarius	0.0886362
											High	WK8	Streptococcus_salivarius	0
											High	WK0	Streptococcus_salivarius	0.0626897
											High	WK8	Streptococcus_salivarius	0
											Low	WK0	Streptococcus_salivarius	0.0516155
											Low	WK8	Streptococcus_salivarius	0.00841863
											Low	WK0	Streptococcus_salivarius	0.310746
											Low	WK8	Streptococcus_salivarius	0.047524
											Low	WK0	Streptococcus_salivarius	1.54019
											Low	WK8	Streptococcus_salivarius	0.0401527
											Low	WK0	Streptococcus_salivarius	0.260699
											Low	WK8	Streptococcus_salivarius	0.139772
											Low	WK0	Streptococcus_salivarius	0.162708
											Low	WK8	Streptococcus_salivarius	0.00706313
											High	WK0	Streptococcus_salivarius	0.13057
											High	WK8	Streptococcus_salivarius	0.0270005
											High	WK0	Streptococcus_salivarius	0.248822
											High	WK8	Streptococcus_salivarius	0.0724426
[truncated: 3 more columns]

## Sheet: Figure 6
Time	Wt_ch	Observed	Shannon		Δ Bray-Curtis Dissimilarity		Microbiome Species	Coefficients		Time	Species	Abundance		Δ Canberra Distance		Metabolite	Coefficients		Fecal Metabolome Pathway Analysis
WK0	100	216	3.52386		­		Fusicatenibacter_saccharivorans	0.102943		WK0	Akkermansia muciniphila	2.40474		­		Agrocybin	0.0338355		Pathway	Total Cmpd	Hits	Raw p	p	Holm adjust	p.adj	Impact
WK4	89.9816	242	3.68235		0.638864		Ruminococcus_bromii	-0.0809934		WK4	Akkermansia muciniphila	1.12271		0.362978		Nicotinic acid	0.0274957		Primary bile acid biosynthesis	46	4	0.013843	1.8588	0.73369	0.73369	0.08144
WK8	84.6958	228	3.72424		0.500493		Blautia_wexlerae	0.062338		WK8	Akkermansia muciniphila	0.80831		0.356379		3,7-Dimethyluric acid	0.0270026		Cysteine and methionine metabolism	33	4	0.096989	1.0133	1	0.9891	0.16809
WK12	71.2354	217	4.09306		0.478062		Blautia_massiliensis	0.0603737		WK12	Akkermansia muciniphila	1.54908		0.307858		Sulfate	0.0262616		Vitamin B6 metabolism	9	3	0.13435	0.87177	1	0.9891	0.64706
WK16	69.9447	245	3.73183		0.672394		GGB3256_SGB4303	-0.0538337		WK16	Akkermansia muciniphila	0.0579446		0.430594		Dodecanedioic acid	0.0239396		Ubiquinone and other terpenoid-quinone biosynthesis	9	1	0.16168	0.79134	1	0.9891	0
WK32	66.5642	240	3.93718		0.529917		Anaerostipes_hadrus	0.0459518		WK32	Akkermansia muciniphila	1.69049		0.330811		9,12-Hexadecadienoylcarnitine	0.022736		D-Arginine and D-ornithine metabolism	4	1	0.1665	0.77858	1	0.9891	0
WK52	71.4813	185	3.65063		0.44121		Ruminococcus_torques	-0.0441144		WK52	Akkermansia muciniphila	3.26191		0.324373		3-Indolebutyric acid	0.0200083		Phenylalanine metabolism	10	4	0.16762	0.77568	1	0.9891	0.35714
							Candidatus_Cibionibacter_quicibialis	-0.0434115		WK0	Bifidobacterium longum	3.42482				4-(2-Aminophenyl)-2,4-dioxobutanoic acid	0.0197985		Nicotinate and nicotinamide metabolism	15	3	0.19577	0.70825	1	0.9891	0.1943
							GGB3304_SGB4367	-0.0344858		WK4	Bifidobacterium longum	1.32671				5-Acetylamino-6-amino-3-methyluracil	0.0120706		Fatty acid biosynthesis	47	1	0.26462	0.57739	1	0.9891	0.01473
							Akkermansia_muciniphila	0.0332918		WK8	Bifidobacterium longum	2.36944				Thymidine	0.00838481		Fatty acid elongation	39	1	0.26462	0.57739	1	0.9891	0
							Coprococcus_comes	0.0307511		WK12	Bifidobacterium longum	3.11925				o-Toluidine	0.00817732		Phenylalanine, tyrosine and tryptophan biosynthesis	4	2	0.29469	0.53063	1	0.9891	1
							Phascolarctobacterium_SGB4573	-0.0301268		WK16	Bifidobacterium longum	13.0368				Eicosapentaenoic acid	0.00780464		Sphingolipid metabolism	21	3	0.30164	0.52051	1	0.9891	0.15822
							Dorea_longicatena	0.0274704		WK32	Bifidobacterium longum	0.658991				Uric acid	-0.00743711		Porphyrin and chlorophyll metabolism	30	2	0.30846	0.5108	1	0.9891	0.05288
							GGB9760_SGB15374	-0.0239726		WK52	Bifidobacterium longum	4.01682				Sphinganine	-0.0113157		Caffeine metabolism	10	5	0.31303	0.50442	1	0.9891	0.30769
							Faecalibacillus_intestinalis	-0.0221526		WK0	Blautia faecis	1.61493				Uridine	-0.016512		Propanoate metabolism	23	1	0.32435	0.48899	1	0.9891	0
							Blautia_faecis	-0.0205409		WK4	Blautia faecis	6.07553				L-Carnitine	-0.0217796		Drug metabolism - cytochrome P450	55	1	0.35448	0.45041	1	0.9891	0
							Eubacterium_rectale	-0.0204329		WK8	Blautia faecis	2.31152				Hypoxanthine	-0.0357664		Galactose metabolism	27	3	0.36966	0.4322	1	0.9891	0.03577
							Dialister_invisus	0.0181071		WK12	Blautia faecis	3.00107				Acetohydroxamic Acid	-0.036076		Steroid hormone biosynthesis	85	4	0.41973	0.37703	1	0.9891	0.11995
							Anaerobutyricum_soehngenii	0.0160788		WK16	Blautia faecis	0.498398				Maltitol	-0.0445487		Fatty acid degradation	39	3	0.43757	0.35895	1	0.9891	0
							Ruminococcus_gnavus	-0.0138573		WK32	Blautia faecis	3.98634				Cadaverine	-0.0600475		Glycerolipid metabolism	16	1	0.45477	0.34221	1	0.9891	0.23676
										WK52	Blautia faecis	1.35417							Histidine metabolism	16	7	0.4719	0.32615	1	0.9891	0.45081
										WK0	Blautia massiliensis	1.63066							Tyrosine metabolism	42	10	0.48682	0.31263	1	0.9891	0.41126
										WK4	Blautia massiliensis	1.08098							Pyrimidine metabolism	39	11	0.58495	0.23288	1	0.9891	0.43207
										WK8	Blautia massiliensis	1.85395							Arginine biosynthesis	14	5	0.59161	0.22797	1	0.9891	0.34518
										WK12	Blautia massiliensis	0.748106							Selenocompound metabolism	20	1	0.64978	0.18723	1	0.9891	0
										WK16	Blautia massiliensis	0.0679068							Steroid biosynthesis	42	2	0.65124	0.18626	1	0.9891	0.06602
										WK32	Blautia massiliensis	0.736936							Sulfur metabolism	8	2	0.65525	0.18359	1	0.9891	0.53192
										WK52	Blautia massiliensis	4.98153							Glutathione metabolism	28	4	0.65837	0.18153	1	0.9891	0.04967
										WK0	Blautia obeum	3.7782							Biosynthesis of unsaturated fatty acids	36	5	0.66298	0.1785	1	0.9891	0
										WK4	Blautia obeum	2.68429							Lysine degradation	25	5	0.72489	0.13973	1	0.9891	0.05164
										WK8	Blautia obeum	3.77251							Pantothenate and CoA biosynthesis	19	4	0.72668	0.13866	1	0.9891	0.00714
										WK12	Blautia obeum	1.69186							Citrate cycle (TCA cycle)	20	1	0.75733	0.12072	1	0.9891	0
										WK16	Blautia obeum	1.06819							Pentose phosphate pathway	22	1	0.75903	0.11974	1	0.9891	0.04712
										WK32	Blautia obeum	0.994045							Biotin metabolism	10	1	0.76479	0.11646	1	0.9891	0
										WK52	Blautia obeum	4.22436							Aminoacyl-tRNA biosynthesis	48	14	0.76522	0.11621	1	0.9891	0.16667
										WK0	Blautia wexlerae	3.04728							Tryptophan metabolism	41	7	0.77372	0.11142	1	0.9891	0.42286
										WK4	Blautia wexlerae	5.02066							beta-Alanine metabolism	21	3	0.77606	0.11011	1	0.9891	0.05597
										WK8	Blautia wexlerae	3.27335							Alanine, aspartate and glutamate metabolism	28	9	0.77819	0.10892	1	0.9891	0.75562
										WK12	Blautia wexlerae	3.43734							D-Glutamine and D-glutamate metabolism	6	2	0.78365	0.10588	1	0.9891	0.5
										WK16	Blautia wexlerae	0.139722							Nitrogen metabolism	6	2	0.78365	0.10588	1	0.9891	0
										WK32	Blautia wexlerae	9.49744							Starch and sucrose metabolism	18	1	0.7858	0.10469	1	0.9891	0.07306
										WK52	Blautia wexlerae	4.20184							Glyoxylate and dicarboxylate metabolism	32	3	0.79066	0.10201	1	0.9891	0.04233
										WK0	Candidatus Cibionibacter quicibialis	8.53617							Linoleic acid metabolism	5	1	0.83537	0.078119	1	0.9891	1
										WK4	Candidatus Cibionibacter quicibialis	0.129687							Pentose and glucuronate interconversions	18	1	0.84818	0.071511	1	0.9891	0.07812
										WK8	Candidatus Cibionibacter quicibialis	0.26194							Purine metabolism	65	10	0.8601	0.065449	1	0.9891	0.04866
										WK12	Candidatus Cibionibacter quicibialis	0.974933							Butanoate metabolism	15	2	0.86285	0.064065	1	0.9891	0.03175
										WK16	Candidatus Cibionibacter quicibialis	0.0992419							Valine, leucine and isoleucine degradation	40	2	0.91271	0.039665	1	0.9891	0
										WK32	Candidatus Cibionibacter quicibialis	0.844545							Arginine and proline metabolism	38	8	0.93199	0.03059	1	0.9891	0.26076
										WK52	Candidatus Cibionibacter quicibialis	1.78106							Valine, leucine and isoleucine biosynthesis	8	3	0.94477	0.024673	1	0.9891	0
										WK0	Clostridiales Family XIII bacterium BX16	0.922305							Taurine and hypotaurine metabolism	8	1	0.9649	0.015516	1	0.9891	0.42857
										WK4	Clostridiales Family XIII bacterium BX16	1.56705							Ether lipid metabolism	20	1	0.96526	0.015355	1	0.9891	0
										WK8	Clostridiales Family XIII bacterium BX16	0.973118							Arachidonic acid metabolism	36	1	0.97103	0.012768	1	0.9891	0.1166
										WK12	Clostridiales Family XIII bacterium BX16	0.823473							Glycerophospholipid metabolism	36	3	0.97415	0.011373	1	0.9891	0.07396
										WK16	Clostridiales Family XIII bacterium BX16	2.93323							Glycine, serine and threonine metabolism	33	6	0.9891	0.0047603	1	0.9891	0.28967
										WK32	Clostridiales Family XIII bacterium BX16	1.80734
										WK52	Clostridiales Family XIII bacterium BX16	0.51634
										WK0	Collinsella SGB14861	2.30558
										WK4	Collinsella SGB14861	19.3551
										WK8	Collinsella SGB14861	19.3938
										WK12	Collinsella SGB14861	9.48117
										WK16	Collinsella SGB14861	15.1621
										WK32	Collinsella SGB14861	9.20174
										WK52	Collinsella SGB14861	12.5816
										WK0	Coprococcus comes	2.26206
										WK4	Coprococcus comes	0.38021
										WK8	Coprococcus comes	1.47791
										WK12	Coprococcus comes	0.601167
										WK16	Coprococcus comes	0.181891
										WK32	Coprococcus comes	1.73742
										WK52	Coprococcus comes	2.77174
										WK0	Dialister invisus	2.58239
										WK4	Dialister invisus	0.258463
										WK8	Dialister invisus	0.648728
										WK12	Dialister invisus	7.58317
										WK16	Dialister invisus	0.183542
										WK32	Dialister invisus	4.84303
										WK52	Dialister invisus	1.66144
										WK0	Dorea longicatena	2.03142
										WK4	Dorea longicatena	1.18424
										WK8	Dorea longicatena	3.47202
										WK12	Dorea longicatena	2.57281
										WK16	Dorea longicatena	0.587429
										WK32	Dorea longicatena	1.1614
										WK52	Dorea longicatena	3.92832
										WK0	Eubacterium rectale	6.36716
										WK4	Eubacterium rectale	0.122659
										WK8	Eubacterium rectale	1.17181
										WK12	Eubacterium rectale	1.58123
										WK16	Eubacterium rectale	0.0785673
										WK32	Eubacterium rectale	2.48511
										WK52	Eubacterium rectale	1.58296
										WK0	Fusicatenibacter saccharivorans	1.40603
										WK4	Fusicatenibacter saccharivorans	6.46414
										WK8	Fusicatenibacter saccharivorans	7.66795
										WK12	Fusicatenibacter saccharivorans	3.17509
										WK16	Fusicatenibacter saccharivorans	0.0680672
										WK32	Fusicatenibacter saccharivorans	0.899
										WK52	Fusicatenibacter saccharivorans	11.2963
										WK0	GGB3256 SGB4303	0.00791931
										WK4	GGB3256 SGB4303	3.53405
										WK8	GGB3256 SGB4303	3.70704
										WK12	GGB3256 SGB4303	4.1
										WK16	GGB3256 SGB4303	0
										WK32	GGB3256 SGB4303	0
										WK52	GGB3256 SGB4303	0
										WK12	GGB3265 SGB4314	0
										WK16	GGB3265 SGB4314	0.0894105
										WK32	GGB3265 SGB4314	9.53968
										WK0	GGB3304 SGB4367	3.34382
										WK4	GGB3304 SGB4367	0.78564
										WK8	GGB3304 SGB4367	0.0116927
										WK12	GGB3304 SGB4367	2.21847
										WK16	GGB3304 SGB4367	2.96886
										WK32	GGB3304 SGB4367	1.22516
										WK0	Ruminococcus bicirculans	4.2966
										WK4	Ruminococcus bicirculans	0.516937
										WK8	Ruminococcus bicirculans	1.16994
										WK12	Ruminococcus bicirculans	5.43259
										WK16	Ruminococcus bicirculans	0.512153
										WK32	Ruminococcus bicirculans	3.7632
										WK52	Ruminococcus bicirculans	2.06598
										WK0	Ruminococcus bromii	21.9144
										WK4	Ruminococcus bromii	0.168445
										WK8	Ruminococcus bromii	5.58495
										WK12	Ruminococcus bromii	1.85336
										WK16	Ruminococcus bromii	7.99899
										WK32	Ruminococcus bromii	4.76489
										WK52	Ruminococcus bromii	6.68673
										WK0	Ruminococcus torques	1.15567
										WK4	Ruminococcus torques	5.00437
										WK8	Ruminococcus torques	3.32755
										WK12	Ruminococcus torques	0.764495
										WK16	Ruminococcus torques	3.5003
										WK32	Ruminococcus torques	0.931408
										WK52	Ruminococcus torques	0.81437

## Sheet: Table 1
Group	Time	GSRS_1	GSRS_2	GSRS_3	GSRS_4	GSRS_5	GSRS_6	GSRS_7	GSRS_8	GSRS_9	GSRS_10	GSRS_11	GSRS_12	GSRS_13	GSRS_14	GSRS_15	Fecal Weight (g)	BSS	Stool pH	Fiber (g/day)
IF-P	WK0	1	1	1	2	1	2	1	1	2	1	1	1	1	1	1	100.57	4	6.78333	35.96
IF-P	WK4	1	1	1	2	1	1	1	1	1	1	1	1	1	1	1	165.81	4	7.01333	42.28
IF-P	WK8	1	1	1	2	1	1	1	1	2	1	1	1	1	1	1	55.76	2	6.72333	44.06
IF-P	WK0	1	2	2	2	1	1	1	4	1	1	1	2	1	1	1	122.02	6	7.04	20.25
IF-P	WK4	1	1	1	2	1	1	2	2	1	1	1	1	1	1	1	80.73	6	7.05333	27.54
IF-P	WK8	1	1	1	1	1	1	1	2	1	1	1	1	1	1	1	224.36	6	7.57667	33.7
IF-P	WK0	1	1	1	3	1	1	4	1	1	3	1	1	3	1	3	15.26	6	8.9	22.25
IF-P	WK4	1	1	1	3	2	4	1	1	1	4	1	1	1	1	2	32.67	6	7.16	28.42
IF-P	WK8	1	1	1	3	2	3	1	1	1	2	1	1	1	1	1	42.42	4	7.09	22.11
IF-P	WK0	2	1	1	2	1	2	2	2	2	1	1	2	1	1	1	245.64	4	6.26667	42.93
IF-P	WK4	1	1	1	2	1	3	3	2	3	4	1	1	3	1	4	28.74	2	6.94667	43.17
IF-P	WK8	1	1	1	2	1	2	1	1	2	1	1	1	2	1	2	103.64	3	7.13667	23.37
IF-P	WK0	2	2	2	1	1	1	1	1	1	1	1	1	1	1	1	51.58	3	6.30333	17.04
IF-P	WK4	1	1	1	1	1	3	1	1	2	1	1	1	1	1	1	87.56	4	6.50667	21.59
IF-P	WK8	1	1	1	2	1	2	1	1	2	1	1	1	1	1	1	198.21	6	6.34	27.89
IF-P	WK0	1	1	1	2	1	1	1	1	1	2	1	1	2	1	1	5.68	5	7.26667	9.37
IF-P	WK4	1	1	1	2	1	2	1	1	2	1	1	1	1	1	1	152.91	2	6.38	22.51
IF-P	WK8	1	1	3	1	1	1	1	1	3	2	1	1	2	1	3	102.87	2	6.65333	13.12
IF-P	WK0	3	5	5	2	1	3	2	2	4	2	4	4	2	3	2	105.6	2	7.04667	15.24
IF-P	WK4	2	2	1	1	5	6	2	1	2	4	1	1	1	1	4	79.31	2	7.25333	35.62
IF-P	WK8	1	1	1	1	1	2	2	1	2	2	1	1	1	1	1	160.64	3	6.95	21.44
IF-P	WK0	1	2	3	3	1	2	4	1	4	2	1	2	4	3	3	111	2	6.67	18.36
IF-P	WK4	1	1	1	2	1	2	1	1	1	1	1	1	3	1	1	32.73	5	7.06	19.16
IF-P	WK8	1	1	1	1	1	2	1	1	1	1	1	1	2	1	1	46.43	2	6.91	19.68
IF-P	WK0	1	3	1	1	1	1	1	1	1	1	1	1	1	1	3	85.39	3	6.45333	23.48
IF-P	WK4	1	1	1	3	1	3	1	1	3	1	1	1	1	1	3	42.34	4	6.25333	46.63
IF-P	WK8	1	1	1	2	1	3	1	1	4	1	1	2	1	1	2	270	7	5.87	39.52
IF-P	WK0	1	1	1	2	1	1	4	1	1	1	2	2	1	1	2	136.25	4	7.55667	24.11
IF-P	WK4	1	2	2	1	1	2	4	2	6	1	1	1	2	1	3	101.47	2	6.54	34.29
IF-P	WK8	1	1	1	1	1	2	4	1	6	2	1	1	2	1	2	63.08	2	7.28667	40.58
IF-P	WK0	1	1	1	1	1	1	1	1	1	1	1	1	1	1	1	44.62	3	6.58	17.48
IF-P	WK4	1	1	1	2	1	1	2	1	2	1	1	1	1	1	1	77.54	3	7.03	40.54
IF-P	WK8	1	1	1	1	1	1	3	1	2	1	1	1	1	1	1	176.75	4	7.03667	36.54
IF-P	WK0	1	2	1	1	2	3	1	1	2	2	1	2	1	1	2	226.48	2	5.99667	14.91
IF-P	WK4	3	1	1	3	1	5	4	1	5	2	1	1	2	1	1	56.8	3	6.17667	25.99
IF-P	WK8	2	1	1	3	1	6	2	1	5	3	1	1	2	1	1	136.25	4	6.23667	18.56
CR	WK0	4	3	5	1	1	2	6	2	3	1	3	2	1	2	2	78.89	4	6.75	4.53
CR	WK4	1	2	2	1	1	1	1	1	1	1	1	1	1	1	2	115.89	4	7.25	18.79
CR	WK8	1	1	1	1	1	1	1	1	1	1	1	1	1	1	1	175.88	4	6.76	14.26
IF-P	WK0	5	4	2	4	3	2	4	2	2	1	5	4	1	5	1	46.22	3	7.16	18.62
IF-P	WK4	1	1	1	3	2	4	2	2	2	2	1	1	3	1	1	124.82	2	6.72333	21.38
IF-P	WK8	1	2	1	2	1	2	1	2	2	1	1	1	1	1	1	93.33	2	6.84667	28.76
CR	WK0	1	1	2	2	1	2	3	1.5	2	1	1	1	1	1	1	34.55	6	6.37	33.68
CR	WK4	2	1	1	2	3	2	2	2	3	1	1	1	1	1	1	91.46	4	6.31333	32.91
CR	WK8	2	1	1	2	3	1	4	2	1	1	1	1	1	1	1	30.99	5	6.55667	20.61
CR	WK0	1	1	1	3	1	2	2	1	3	1	1	6	1	6	1	294.75	6	6.19	12.7
CR	WK4	1	1	1	3	1	2	2	1	2	1	1	4	1	4	1	226.07	6	6.49333	13.41
CR	WK8	1	1	1	2	1	1	1	1	1	1	1	1	1	1	1	171.33	6	6.64667	18.49
CR	WK0	1	2	1	4	1	1	3	1	2	1	1	1	1	2	1	25.43	5	7.19	33.03
CR	WK4	1	1	1	2	1	1	2	1	4	1	1	1	1	3	1	94.19	2	6.53667	22.77
CR	WK8	1	1	1	1	1	1	3	1	3	1	1	5	1	6	3	58.28	3	6.45333	16.27
CR	WK0	1	1	1	1	1	1	1	2	2	1	1	2	1	1	1	68.85	4	6.31333	56.39
CR	WK4	1	1	1	1	1	1	1	3	2	2	1	1	2	1	1	92.1	2	6.32667	30.11
CR	WK8	1	1	1	1	1	1	1	2	2	1	1	2	1	1	1	80.81	2	7.59333	20.08
CR	WK0	1	1	1	1	1	1	2	1	1	6	1	1	3	1	1	238.97	2	6.77	44.87
CR	WK4	1	1	1	2	1	1	2	1	2	3	1	1	2	1	1	72.93	2	6.05667	33.52
CR	WK8	1	2	1	2	1	1	2	1	2	2	1	1	1	1	1	304.2	3	6.71333	54.95
CR	WK0	2	3	4	4	4	5	5	4	3	5	4	2	3	3	3	50.69	1	6.86	11.03
CR	WK4	1	1	2	1	2	1	1	2	1	1	1	1	1	1	1	99.19	1	6.40667	2.87
CR	WK8	2	1	1	1	1	2	1	1	1	2	1	1	1	1	1	80.79	1	7.45667	11.35
CR	WK0	1	1	1	4	1	3	1	1	2	2	1	1	2	1	4	161.89	6	6.44333	22.01
CR	WK4	1	1	1	2	1	2	2	1	2	2	1	1	2	1	1	16.33	4	6.39333	14.68
CR	WK8	1	1	1	2	1	1	1	1	1	2	1	2	1	1	2	119.89	6	6.24333	22.26
CR	WK0	1	1	1	3	1	3	1	1	3	1	1	2	1	1	1	122.17	4	7.15	30.29
CR	WK4	1	1	1	3	1	3	1	4	2	1	1	1	1	1	1	178.45	2	6.96667	28.02
CR	WK8	1	2	1	2	1	2	1	3	2	1	1	1	2	1	1	249.28	4	7.47667	30.19
CR	WK0	3	3	2	1	1	2	3	2	4	1	1.5	1	2	2	1	69.41	4	7.11333	17.09
CR	WK4	1	5	4	4	1	3	2	1	4	1	2	2	2	4	1	112.52	4	6.77333	20.05
CR	WK8	1	2	1	2	1	2	1	1	2	1	1	2	1	2	1	142.59	6	6.42	19.28
CR	WK0	3	4	1	1	1	3	4	1	3	1	1	1	2	3	1	93.92	2	6.44667	21.19
CR	WK4	1	3	1	1	1	3	1	1	4	1	1	1	2	2	1	96.89	4	6.51667	22.32
CR	WK8	1	1	1	1	1	1	1	1	2	1	1	1	1	1	1	112.24	2	6.60333	32.72
CR	WK0	1	1	1	1	1	1	1	1	1	1	1	1	1	1	1	37.44	4	7.32333	17.64
CR	WK4	1	1	1	1	1	1	1	1	1	1	1	1	1	1	1	67.01	4	7.58	28.8
CR	WK8	1	11	1	1	1	1	1	1	1	1	1	1	1	1	1	31.84	3	6.72333	30.18
IF-P	WK0	1	2	2	2	1	2	2	1	3	3	1	2	2	2	3	115.51	2	7.04	14.56
IF-P	WK4	1	1	1	2	1	2	1	1	1	2	1	1	1	1	2	174.3	2	7.19	24.8
IF-P	WK8	1	1	1	2	1	1	1	1	1	1	1	2	1	1	1	74.87	3	6.91	21.56
IF-P	WK0	2	2	1	2	3	1	5	2	5	5	5	5	5	5	4	61.5	2	6.81	11.1
IF-P	WK4	2	2	2	3	1	5	3	1	5	3	1	1	4	1	1	57.23	2	7.43333	19.63
IF-P	WK8	1	1	1	2	1	1	1	1	3	1	1	1	1	2	2	125.71	2	7.73	20.49
IF-P	WK0	1	2	1	1	1	1	2	2	2	2	1	1	1	1	1	13.61	3	7.02333	14.19
IF-P	WK4	1	1	1	1	1	1	1	1	1	2	1	1	3	1	3	62.12	2	6.76333	26.47
IF-P	WK8	1	1	1	1	1	1	1	1	1	1	1	1	1	1	1	85	2	7.06333	22.61
IF-P	WK0	1	1	1	2	1	2	2	1	2	1	1	4	1	1	1	14.77	4	6.85333	11.31
IF-P	WK4	1	1	1	2	1	2	1	1	1	2	1	1	2	1	1	58.01	2	7.01667	23.19
IF-P	WK8	1	1	1	2	1	2	2	1	2	4	1	1	2	1	2	34.69	1	6.65	21.32
IF-P	WK0	1	1	2	3	1	2	2	2	4	2	1	1	1	2	2	80.77	3	7.05333	28.37
IF-P	WK4	1	1	1	3	1	2	4	2	3	4	1	1	3	1	3	23.26	3	7.13	34.06
IF-P	WK8	1	1	1	2	1	1	2	2	3	2	1	1	1	1	1	177.03	3	7.05	31.8
IF-P	WK0	1	1	1	1	1	2	1	1	5	1	1	1	1	2	2	203.76	3	6.98667	18.5
IF-P	WK4	1	1	1	1	1	3	1	1	5	1	1	1	1	3	4	75.32	2	7.00333	19.38
IF-P	WK8	1	1	1	1	1	1	1	1	1	1	1	1	1	1	1	51.44	2	6.59333	23.08
CR	WK0	4	1	1	1	2	1	5	1	2	1	1	1	1	2	1	8.51	3	7.00667	24.33
CR	WK4	1	1	1	2	1	1	2	1	2	1	1	1	1	1	1	93.39	2	6.39667	27.44
CR	WK8	5	1	1	1	1	1	4	1	4	1	1	1	1	3	1	43.23	6	7.34667	24.82
CR	WK0	2	1	2	1	1	2	3	1	3	3	1	3	1	1	1	189.14	4	6.08333	8.92
CR	WK4	1	1	1	2	1	2	2	1	1	1	1	1	1	1	1	132.77	4	7.03667	21.79
CR	WK8	1	1	1	1	1	1	1	1	1	1	1	1	1	1	1	138.41	5	6.45333	27.5
CR	WK0	1	1	1	1	7	1	7	7	5	3	1	1	1	1	2	66.74	2	6.85	23.18
CR	WK4	1	1	2	2	7	1	3	4	1	2	3	2	1	1	1	158.97	3	6.56	12.57
CR	WK8	4	1	1	1	1	2	2	3	4	1	5	6	1	3	1	34.05	6	8.11667	7.67
CR	WK0	1	2	2	1	1	1	3	2	2	1	1	1	1	1	1	107.71	6	6.19	20.34
CR	WK4	1	2	1	2	1	1	2	1	2	1	1	1	1	1	1	157.74	3	6.58	24.21
CR	WK8	1	2	1	3	1	2	2	2	2	2	1	1	2	2	2	217.28	3	6.51333	25.52
CR	WK0	1	1	1	1	1	1	3	1	1	1	1	1	1	1	1	45.5	3	6.18333	15
CR	WK4	1	1	1	2	1	2	1	1	3	1	1	1	1	1	1	173.15	3	6.79	17.77
CR	WK8	1	1	1	1	1	1	1	1	1	1	1	1	1	1	1	19.54	3	6.68	15.95
CR	WK0	1	1	1	1	1	1	2	2	4	3	1	1	3	2	3	22.44	1	6.29667	28.22
CR	WK4	1	1	1	1	1	1	1	1	2	4	4	4	4	4	4	325.89	6	6.42667	32.12
CR	WK8	1	1	1	1	1	1	1	1	2	2	1	2	1	1	1	240.61	3	6.93333	24.77
CR	WK0	1	1	1	2	1	1	2	1	2	1	1	1	1	1	1	57.14	6	6.66667	21.39
CR	WK4	1	2	1	3	1	2	2	1	1	1	1	1	1	1	2	129.36	4	7.58333	24.86
CR	WK8	2	1	1	2	1	2	1	1	1	1	1	1	1	1	1	47.16	5	7.42	19.03
IF-P	WK0	4	1	1	4	1	1	3	1	1	6	1	1	4	1	5	25.87	3	7.48333	15.25
IF-P	WK4	3	1	1	2	1	2	1	1	1	3	1	1	2	2	2	209.48	3	6.52667	28.78
IF-P	WK8	2	1	1	2	1	2	1	1	1	3	1	1	2	2	2	33.67	2	6.61667	10.15

## Sheet: Figure S1
Group	Time	Carb (g)	Sugar (g)	Fiber (g)	Fat (g)	Protein (g)	Acetate (uM)	Propionate (uM)	Butyrate (uM)	Valerate (uM)
IF-P	0	196.48	61.93	35.96	133.51	129.06	0.220895	0.292858	0.013929	0.0169405
IF-P	4	127.46	15.8	42.28	47.16	131.74	0.205998	0.273925	0.0130087	0.0157744
IF-P	8	142.21	32.86	44.06	32.8	145.07	0.243847	0.325221	0.0154213	0.0186447
IF-P	0	315.71	137.32	20.25	138	113.12	0.228098	0.305119	0.0144463	0.0174144
IF-P	4	202	52.03	27.54	65.41	94.86	0.224889	0.301715	0.0142637	0.0171437
IF-P	8	227.92	91.08	33.7	103.14	126.08	0.212447	0.28586	0.013494	0.016171
IF-P	0	166.12	52.3	22.25	108.19	93.91	0.213614	0.288271	0.0135876	0.0162354
IF-P	4	109.87	32.8	28.42	42.23	110.48	0.225424	0.305095	0.0143595	0.0171075
IF-P	8	106.56	24.37	22.11	38.93	114.21	0.218047	0.295966	0.0139095	0.0165228
IF-P	0	372.67	136.62	42.93	121.88	83.92	0.21718	0.29564	0.0138739	0.0164325
IF-P	4	134.75	59.56	43.17	63.15	142.06	0.245397	0.335011	0.0156988	0.0185397
IF-P	8	158.55	35.55	23.37	68.91	170.46	0.213458	0.292242	0.0136749	0.0161025
IF-P	0	434.46	182.15	17.04	80.4	129.37	0.218737	0.300322	0.014033	0.0164761
IF-P	4	122.16	21.69	21.59	50.25	104.77	0.231071	0.318156	0.0148452	0.0173791
IF-P	8	212.35	52.43	27.89	82.93	129.71	0.242265	0.334511	0.0155862	0.0181938
IF-P	0	176.27	58.69	9.37	100.86	100.2	0.247698	0.342974	0.0159581	0.0185739
IF-P	4	83.76	27.83	22.51	38.3	141.65	0.208455	0.289445	0.0134486	0.0156079
IF-P	8	199.9	70.25	13.12	30.8	156.11	0.231799	0.322755	0.0149755	0.0173298
IF-P	0	234.81	161.57	15.24	126.61	64.09	0.218725	0.305395	0.0141505	0.0163279
IF-P	4	108.68	39.98	35.62	42.2	92.39	0.216832	0.303588	0.0140475	0.0161623
IF-P	8	96.04	24.53	21.44	86.66	107.69	0.230022	0.322941	0.0149226	0.0171198
IF-P	0	288.51	78.35	18.36	164.49	174.69	0.182534	0.193924	0.00882967	0.0132644
IF-P	4	98	26.05	19.16	63.42	220.98	0.171238	0.130974	0.00321355	0.00758247
IF-P	8	112.62	25.44	19.68	25.94	175.47	0.225959	0.198152	0.0140553	0.0300859
IF-P	0	271.34	79.38	23.48	153.99	147.05	0.221348	0.311615	0.0143796	0.0164497
IF-P	4	195.3	55.9	46.63	78.66	167.41	0.226977	0.320411	0.0147656	0.0168428
IF-P	8	146.82	37.91	39.52	54.48	151.21	0.238925	0.338192	0.0155641	0.0177028
IF-P	0	305.93	99.11	24.11	72.68	108.43	0.213164	0.304984	0.0139617	0.0156999
IF-P	4	101.39	30.09	34.29	63.29	87.96	0.232369	0.18782	0.0157251	0.0304316
IF-P	8	120.19	52.49	40.58	80.03	95.52	0.307987	0.174781	0.0141161	0.0103143
IF-P	0	234.17	125.22	17.48	121.22	100.27	0.225115	0.319506	0.0146845	0.0166547
IF-P	4	226.72	123.94	40.54	90.67	178.07	0.20993	0.298756	0.0137126	0.015508
IF-P	8	103.26	54.98	36.54	61.67	159.06	0.223288	0.318618	0.014605	0.0164701
IF-P	0	166.99	58.93	14.91	95.34	87.21	0.253694	0.428257	0.0131412	0.0337178
IF-P	4	94.93	22	25.99	49.21	101.74	0.236701	0.198972	0.0182789	0.0308299
IF-P	8	63.79	20.41	18.56	60.84	162.51	0.0887357	0.186715	0.00452815	0.00392391
CR	0	178.75	81.39	4.53	107.14	41.86	0.240776	0.260997	0.0149176	0.0442498
CR	4	108.03	23.42	18.79	38.61	60.3	0.389691	0.432529	0.0330973	0.0366612
CR	8	121.26	41.77	14.26	68.24	68.1	0.185766	0.109995	0.00863118	0.00668331
IF-P	0	283.98	17.96	18.62	71.52	99.07	0.023332	0.141891	0.00367474	0.0106654
IF-P	4	81.02	30.81	21.38	40.73	112.02	0.0914651	0.184754	0.00571902	0.00756652
IF-P	8	83.36	21.67	28.76	54.08	92.99	0.256076	0.355238	0.0195026	0.0343724
CR	0	341.51	161.18	33.68	62.45	84.06	0.340032	0.159849	0.0135064	0.00143679
CR	4	160.55	44.25	32.91	78.48	85.52	0.166931	0.213597	0.00821511	0.0194703
CR	8	169.58	48.2	20.61	75.47	93.02	0.249449	0.234756	0.0110847	0.042006
CR	0	113.66	32.43	12.7	34.22	37.99	0.125172	0.232035	0.00946666	0.0204686
CR	4	98.98	45.97	13.41	37.91	41.86	0.229343	0.258837	0.0133518	0.0259517
CR	8	85.47	28.54	18.49	21.58	30.1	0.222104	0.404628	0.0196395	0.0341147
CR	0	282.97	67.89	33.03	113.56	91.23	0.168933	0.200213	0.0153087	0.0193718
CR	4	121.18	36.62	22.77	57.19	60.85	0.157371	0.161845	0.0123118	0.0120593
CR	8	109.5	33.31	16.27	54.05	60.57	0.149716	0.189163	0.00974087	0.0196982
CR	0	322.24	114.01	56.39	72.56	69.78	0.155221	0.241064	0.0105472	0.0126869
CR	4	152.58	39.75	30.11	54.5	59.81	0.115329	0.0655182	0.00605164	0.0133188
CR	8	136.2	45.26	20.08	50	56.58	0.224489	0.224709	0.0148038	0.00169689
CR	0	286.85	79.4	44.87	95.34	96.91	0.213904	0.14673	0.00782961	0.00212081
CR	4	225.51	124.5	33.52	53.3	80.5	0.198469	0.137383	0.0119493	0.013295
CR	8	250.89	108.44	54.95	94.89	97.73	0.279731	0.224276	0.013967	0.0141703
CR	0	158.37	17.12	11.03	99.02	57.71	0.289466	0.190129	0.011405	0.0162591
CR	4	72.02	19.96	2.87	80.7	59.23	0.271933	0.282204	0.0110214	0.0252306
CR	8	38.24	15.29	11.35	69.57	26.9	0.298963	0.206401	0.00632542	0.00158219
CR	0	158.33	44.46	22.01	96.93	73.67	0.202445	0.217741	0.0115881	0.016992
CR	4	134.34	21.2	14.68	62.03	75.61	0.196167	0.211847	0.0112487	0.0164402
CR	8	138.28	48.8	22.26	49.38	67.02	0.199967	0.216824	0.0114869	0.0167334
CR	0	328.54	114.72	30.29	94.1	145.42	0.196495	0.213917	0.0113074	0.016418
CR	4	179.4	64.83	28.02	54.95	91.95	0.211048	0.230679	0.0121662	0.0176074
CR	8	182.82	44.57	30.19	48.34	83.65	0.196822	0.215986	0.011366	0.0163958
CR	0	202.44	79.29	17.09	101.89	74.94	0.200634	0.221039	0.0116064	0.0166881
CR	4	164.59	60.59	20.05	42.75	76.42	0.198959	0.220056	0.0115295	0.0165238
CR	8	128.63	53.78	19.28	71.66	83.4	0.197314	0.21909	0.011454	0.0163625
CR	0	270.2	27.46	21.19	165.28	192.11	0.207871	0.23171	0.0120877	0.017212
CR	4	89.8	14.48	22.32	100.37	86.07	0.240227	0.268812	0.0139933	0.0198612
CR	8	162.67	33.8	32.72	73.65	114.18	0.229038	0.257277	0.0133644	0.0189075
CR	0	309.31	128.47	17.64	86.3	75.8	0.22221	0.250562	0.0129883	0.0183163
CR	4	203.82	27.86	28.8	29.41	81.96	0.207568	0.234942	0.0121531	0.0170836
CR	8	118.28	15.6	30.18	52.33	79.28	0.22033	0.250331	0.0129222	0.0181066
IF-P	0	256.57	101.43	14.56	95.86	89.02	0.211948	0.241714	0.0124517	0.0173916
IF-P	4	82.82	22.89	24.8	35.56	113.12	0.208083	0.238194	0.0122453	0.0170487
IF-P	8	93.68	22.93	21.56	41.41	128.68	0.209251	0.240423	0.0123348	0.0171186
IF-P	0	255.73	170.92	11.1	125.87	74.66	0.234062	0.269925	0.0138204	0.0191195
IF-P	4	112.84	19.32	19.63	31.3	103.58	0.201869	0.233657	0.0119395	0.016465
IF-P	8	137.21	31.05	20.49	45.42	118.52	0.212823	0.247239	0.0126084	0.0173323
IF-P	0	147.18	48.93	14.19	89.29	71.47	0.209941	0.244779	0.0124583	0.0170719
IF-P	4	99.95	25.65	26.47	50.77	117.69	0.220672	0.258223	0.0131167	0.0179175
IF-P	8	89.29	22.28	22.61	27.69	111.82	0.205373	0.241187	0.0122275	0.0166502
IF-P	0	196.93	73.65	11.31	94.1	64.7	0.200848	0.23672	0.0119778	0.0162589
IF-P	4	78.28	20.81	23.19	39.89	89.16	0.244566	0.289274	0.0146088	0.0197681
IF-P	8	90.96	22.92	21.32	24.98	86.76	0.209799	0.249033	0.0125526	0.0169324
IF-P	0	346.02	123.65	28.37	65.34	55	0.205088	0.2443	0.0122907	0.0165273
IF-P	4	127.95	48.11	34.06	49.15	108.21	0.222879	0.266425	0.0133785	0.017934
IF-P	8	128.07	39.26	31.8	40.33	117.24	0.236182	0.283314	0.0142	0.0189759
IF-P	0	355.79	194.69	18.5	93.19	110.34	0.225521	0.271466	0.0135809	0.0180921
IF-P	4	64.37	20.57	19.38	22.97	100.68	0.217922	0.263226	0.0131444	0.0174562
IF-P	8	95.92	36.23	23.08	30.07	124.94	0.202165	0.245035	0.0122135	0.0161697
CR	0	302.87	130.59	24.33	141.08	106.86	0.199185	0.244722	0.0121102	0.0158359
CR	4	152.43	36.62	27.44	71.91	75.21	0.202988	0.250231	0.0123609	0.0161139
CR	8	163.9	62.84	24.82	77.23	96.6	0.217026	0.268431	0.0132365	0.0172025
CR	0	131.05	53.72	8.92	118.49	69.66	0.223751	0.277668	0.013668	0.0177089
CR	4	115.8	34.77	21.79	64.66	81.91	0.217378	0.270651	0.0132994	0.0171787
CR	8	131.86	58.97	27.5	69.36	66.51	0.235971	0.294768	0.0144595	0.01862
CR	0	252.52	76.88	23.18	104.42	120.23	0.21773	0.272872	0.0133624	0.0171549
CR	4	158.7	34.65	12.57	54.42	74.33	0.246799	0.310312	0.0151699	0.0194161
CR	8	77.12	4.72	7.67	21.61	40.06	0.206975	0.261083	0.0127417	0.0162586
CR	0	240.81	56.82	20.34	87.19	72.21	0.208106	0.263356	0.0128309	0.0163229
CR	4	185.24	87.65	24.21	51.2	68.58	0.232014	0.294556	0.014327	0.0181709
CR	8	130.04	55.99	25.52	32.92	71.71	0.221856	0.282559	0.0137206	0.0173492
CR	0	388.32	73.77	15	121.41	160.54	0.23501	0.301215	0.0145784	0.0182401
CR	4	181.36	69.08	17.77	54.51	81.79	0.23501	0.301215	0.0145784	0.0183228
CR	8	196.17	60.15	15.95	20.45	50.52	0.233974	0.300832	0.014536	0.0182147
CR	0	433.66	108.16	28.22	193.24	131.42	0.236626	0.305197	0.014723	0.0183935
CR	4	127.09	29.27	32.12	67.17	89.61	0.239335	0.309654	0.014914	0.0185762
CR	8	194.15	76.47	24.77	53.66	79.22	0.217542	0.282331	0.0135762	0.0168594
CR	0	194.9	87.51	21.39	136.84	76.08	0.20673	0.269129	0.0129208	0.0159975
CR	4	182.63	74.3	24.86	78.26	76.89	0.208811	0.272675	0.0130703	0.0161343
CR	8	66.33	24.31	19.03	72.71	51.28	0.214949	0.28155	0.0134745	0.0165836
IF-P	0	247.37	102.27	15.25	83.75	93.73	0.222538	0.29238	0.0139709	0.0171435
IF-P	4	89.6	22.72	28.78	49.55	131.25	0.219472	0.289227	0.0137988	0.016882
IF-P	8	69.38	17.3	10.15	50.59	66.51	0.238144	0.31478	0.0149947	0.0182907

## Sheet: Figure S2
Grid-fused least absolute shrinkage and selection operator (GFLASSO) regression identified several genera with correlative relationships with our cytokine panel
Cytokine	actinomyces	adlercreutzia	agathobacter	akkermansia	alistipes	anaerostipes	bacteroides	bifidobacterium	bilophila	blautia	cag_352	christensenellaceae_r_7_group	clostridium_innocuum_group	clostridium_sensu_stricto_1	collinsella	coprococcus	dialister	dtu089	erysipelatoclostridium	erysipelotrichaceae_ucg_003	escherichia_shigella	eubacterium_coprostanoligenes_group	eubacterium_fissicatena_group	eubacterium_hallii_group	eubacterium_ventriosum_group	faecalitalea	family_xiii_ad3011_group	flavonifractor	fusicatenibacter	incertae_sedis	lachnospiraceae_fcs020_group	lachnospiraceae_nd3007_group	marvinbryantia	oscillibacter	parabacteroides	parasutterella	romboutsia	roseburia	ruminococcus	ruminococcus_gauvreauii_group	ruminococcus_gnavus_group	ruminococcus_torques_group	sellimonas	streptococcus	subdoligranulum	turicibacter	uba1819	ucg_003	unclassified_lachnospiraceae
GM_CSF	0.113776	-0.166209	0.00303062	0.118074	-0.276695	-0.0563829	0.0485986	-0.0911268	-0.127825	-0.0103087	-0.080683	0.0808731	0.147334	-0.0537265	0.0992151	0.227662	-0.0987575	-0.02672	-0.098166	-0.356418	0.0698183	-0.171579	-0.0893756	-0.0434099	-0.140059	0.206825	-0.100093	0.13656	0.0103506	0.242923	-0.221543	0.0155339	-0.325741	-0.0458062	-0.085145	-0.0877778	-0.213669	0.0454857	-0.0253286	0.243857	-0.13403	0.0432676	-0.0525169	0.0330277	0.0739896	-0.179782	0.0962697	-0.137852	0.138919
IFNy	0.0268532	-0.263141	-0.0864047	0.0579948	-0.167335	0.0681778	0.12578	-0.224562	-0.147733	0.141499	0.0581163	0.114395	0.0664944	-0.131709	0.167886	0.191193	-0.0116612	-0.00375301	0.0319778	-0.289284	-0.00786688	-0.0883246	-0.0878253	0.114505	-0.0836317	0.0681944	-0.161981	0.0972297	-0.149342	0.22589	-0.367344	-0.031999	-0.31338	-0.15681	0.0829617	-0.0202296	-0.128234	0.0252598	0.0613858	-0.00515133	-0.12476	-0.109706	-0.0669002	-0.0398327	0.115906	0.316831	9.95197e-05	-0.0919476	0.288543
IL_1B	0.1283	-0.385584	0.0287976	0.150419	-0.21213	0.0961559	0.0233468	-0.350639	-0.0314137	0.168714	0.133193	0.0522175	0.257156	0.0810031	0.275796	0.350778	-0.247351	0.0669296	-0.0188034	-0.258765	-0.111834	-0.201705	-0.0629613	0.0393432	-0.106418	0.142086	-0.202901	0.260172	-0.108086	0.294282	-0.166794	-0.0167964	-0.371112	-0.131404	-0.0807726	-0.189924	-0.424711	-0.054806	-0.0930979	0.0102687	-0.203328	-0.0700335	-0.105361	0.0228421	0.107407	-0.00732454	-0.0470132	-0.132407	0.305177
IL_2	0.0766264	-0.358425	0.0157737	-0.0264931	-0.0717674	0.264703	-0.111876	-0.189544	0.0410199	0.200867	0.170369	0.172102	0.216715	0.00156329	0.248739	0.162115	-0.185827	0.0959375	-0.0676495	-0.122674	-0.0982371	0.00921669	0.0393198	0.0502539	-0.00891664	-0.108853	-0.133208	0.00560643	-0.130685	0.135616	-0.151714	-0.0997584	-0.304896	-0.027822	-0.0254076	-0.126879	-0.243916	-0.0194193	-0.0930606	-0.0689001	-0.0615072	-0.145345	-0.0823098	0.00216055	0.115395	0.0226547	-0.112143	-0.167561	0.246634
IL_4	0.0299327	0.0127843	0.185594	-0.0141471	0.0358648	0.0532632	-0.176683	-0.000113263	0.0161673	-0.0529609	-0.0476982	0.00414037	0.016795	0.137149	0.0661197	-0.147764	-0.115006	0.0498256	-0.261128	0.0248873	-0.0221695	0.00806101	-0.0856291	-0.096269	0.0521556	0.0441029	-0.159014	-0.00905298	-0.0642636	0.0185612	0.0780446	-0.0433254	-0.17434	0.0102358	0.0693135	-0.280914	0.127554	0.303728	-0.112137	0.219738	0.0493093	-0.0315288	-0.0576114	0.184688	0.143555	0.0810909	-0.0198027	-0.0235321	0.0393157
IL_5	0.0274098	-0.211625	0.189203	0.000384841	-0.080413	0.0825085	0.0238451	-0.0512009	-0.152271	-0.0315103	0.0859583	0.0341195	0.206482	0.00369556	-0.113171	-0.0785337	-0.115378	0.0918708	-0.212748	-0.168662	-0.0488645	0.0533375	0.144581	0.0859412	-0.28353	-0.00376576	-0.139278	0.0194576	0.105346	0.0285408	-0.217756	0.0222718	-0.382762	-0.0860577	0.0812062	-0.0636478	0.137245	0.276757	0.088954	-0.102977	-0.0327965	-0.0165391	-0.157186	0.0126417	-0.00278171	0.106373	-0.2192	-0.0213397	0.0559322
IL_6	0.00569871	0.120146	0.284189	-0.0230106	0.200786	0.0623139	-0.0993995	0.0140559	0.0928753	-0.0963315	-0.0666972	0.00405152	-0.018354	0.205393	0.064325	-0.238523	-0.102061	-0.0961388	-0.158346	0.198097	-0.082728	0.0309046	-0.0186675	-0.226434	0.0384742	-0.0646015	-0.176309	0.029646	-0.0810419	0.0360537	0.275744	-0.139366	0.010711	0.0107714	0.117454	-0.375753	0.179817	0.232572	-0.202857	0.0902157	0.0105618	-0.117768	0.040297	0.203472	0.170164	-0.0161864	-0.0491028	0.0169779	-0.0252847
IL_8	0.0305374	0.0825833	0.397021	-0.181772	0.146159	-0.180917	-0.191542	0.127765	-0.00333755	0.0192343	-0.149312	0.00311351	0.0918402	0.223574	-0.0516619	-0.182167	-0.119494	-0.176296	-0.0340763	0.171563	-0.134537	0.00579734	0.109085	-0.283321	0.00679388	-0.145998	-0.15993	0.0339658	0.00944573	-0.0502316	0.277178	-0.0881132	-0.0564871	0.0114573	0.04573	-0.293141	0.249164	0.167787	-0.124699	-0.0603968	0.0971769	-0.109487	0.0727014	-0.026803	0.0418734	0.0496197	-0.026569	0.0216102	-0.141789
IL_10	0.0505117	0.095454	0.400794	-0.0188808	0.0653872	-0.0869263	-0.154612	-0.0238443	0.0110046	-0.0298847	-0.145599	0.0328024	0.261877	0.174	0.0377044	0.0381528	-0.167546	-0.1104	-0.187736	-0.0253041	-0.10415	-0.10629	-0.00314981	-0.155545	-0.00402886	-0.00492085	-0.203084	0.156866	-0.0429144	0.0978157	0.145862	-0.000571216	-0.0900687	-0.0118665	0.112889	-0.506933	0.00770447	0.120454	-0.198454	0.0941539	-0.0180016	-0.10896	-0.0295312	0.0188244	0.168975	0.0337725	-0.0533464	0.04545	-0.00492004
IL_12p70	0.0321108	-0.23705	-0.256309	0.181771	-0.229579	0.154665	0.0548762	-0.264214	-0.142051	0.203211	0.162455	0.153549	0.0966353	-0.0423957	0.156569	0.261079	0.0279045	0.20333	-0.100164	-0.300233	0.0710704	-0.0732167	-0.253169	0.127219	0.00859099	0.152651	-0.168957	0.0375629	-0.241287	0.253319	-0.393217	-0.0208913	-0.226095	0.0526221	0.0102349	-0.0674316	-0.188513	0.0158584	-0.125833	0.0907937	-0.0896737	-0.0623851	-0.0644177	0.0264288	0.0656388	-0.0525064	-0.025376	-0.195621	0.142643
IL_13	-0.00326378	0.0283732	0.216603	-0.0989175	0.179379	0.0687672	-0.13071	-0.0630139	-0.00469696	0.0104942	-0.0219156	0.0300038	-0.0304135	0.199239	0.0101383	-0.135769	-0.134433	0.0913371	-0.0463348	0.176135	-0.0464762	0.00896849	-0.117055	-0.226032	0.107846	-0.0418092	-0.235563	-0.0120111	-0.0370922	0.0273821	0.244439	-0.0567012	-0.0226697	0.0362325	0.0524717	-0.309798	0.122843	0.146521	-0.197054	0.107347	-0.0652967	-0.0317105	0.0406352	0.151017	0.163096	0.00544721	-0.0145781	-0.0117801	-0.0063322
IL_17A	0.118406	-0.576941	-0.174117	0.192024	-0.145649	0.133491	-0.0156536	-0.23915	0.00855782	0.21145	0.19605	0.183472	0.133368	-0.0732788	0.0902235	0.151534	-0.296307	0.18806	0.0452534	-0.254397	-0.165176	-0.040885	-0.161797	0.09905	-0.00468558	0.148289	-0.34466	0.146756	-0.0530902	0.217752	-0.226136	0.0639507	-0.443859	0.0454637	0.00944095	-0.235611	-0.30788	-0.000771538	-0.0804713	0.0371116	-0.286557	-0.0753552	0.0134966	-0.142988	0.168026	0.159843	0.116047	-0.161695	0.290086
IL_23	0.00578625	-0.257794	0.0312381	0.0271055	-0.144387	-0.0125192	-0.0293205	-0.0787005	-0.0794659	0.0571761	0.0826946	0.152062	0.133877	0.0786113	0.13673	0.0304317	0.0375193	0.23937	-0.106207	-0.191222	0.0320206	-0.0181792	0.00926048	0.0464612	-0.186	-0.0239573	-0.152314	-0.0703807	-0.0311879	0.152742	-0.198835	-0.147831	-0.305974	-0.153327	-0.0981886	0.0414315	0.0566311	0.168286	0.0491887	-0.0573386	-0.0351423	-0.098439	-0.114819	0.138142	-0.00964789	-0.0556772	-0.161761	-0.135497	0.218042
TNFa	0.0385203	0.191506	-0.205335	0.00180763	-0.127141	0.200496	0.0565184	0.120099	0.0323867	-0.0882875	-0.0525927	-0.235212	-0.060048	-0.0167762	-0.067826	0.122287	0.00758329	-0.15798	-0.051872	0.0417294	-0.188248	-0.0551103	-0.0189779	0.0132311	0.133794	0.0685436	0.00462173	0.137614	-0.0025302	-0.0760021	0.362922	-0.0666337	0.117113	0.109599	0.174654	0.014144	0.278374	0.025758	-0.136842	-0.0377384	-0.141225	0.0616188	0.0596501	-0.208608	0.179963	0.0228305	-0.1156	0.0678115	-0.165271
[truncated: 13 more columns]

## Sheet: Figure S3
Group	Time	Δ Canberra Distance		Plasma Metabolome Abundance
IF-P	WK0	­		Group	Time	Metabolite	Abundance
IF-P	WK4	0.570463		CR	WK0	2,3-Dihydroxybenzoic acid	0.245881
IF-P	WK8	0.554229		IF_P	WK0	2,3-Dihydroxybenzoic acid	-0.0306146
IF-P	WK0	­		CR	WK4	2,3-Dihydroxybenzoic acid	0.199287
IF-P	WK4	0.653424		IF_P	WK4	2,3-Dihydroxybenzoic acid	-0.337564
IF-P	WK8	0.601083		CR	WK8	2,3-Dihydroxybenzoic acid	0.406027
IF-P	WK0	­		IF_P	WK8	2,3-Dihydroxybenzoic acid	-0.418198
IF-P	WK4	0.714054		CR	WK0	Acetylcarnitine	-0.507703
IF-P	WK8	0.640261		IF_P	WK0	Acetylcarnitine	-0.125094
IF-P	WK0	­		CR	WK4	Acetylcarnitine	0.046462
IF-P	WK4	0.671023		IF_P	WK4	Acetylcarnitine	0.105036
IF-P	WK8	0.682022		CR	WK8	Acetylcarnitine	0.173305
IF-P	WK0	­		IF_P	WK8	Acetylcarnitine	0.270535
IF-P	WK4	0.62732		CR	WK0	Agmatine	-0.0901791
IF-P	WK8	0.584905		IF_P	WK0	Agmatine	-0.047109
IF-P	WK0	­		CR	WK4	Agmatine	0.173442
IF-P	WK4	0.681749		IF_P	WK4	Agmatine	-0.258942
IF-P	WK8	0.703873		CR	WK8	Agmatine	0.336767
IF-P	WK0	­		IF_P	WK8	Agmatine	-0.0888138
IF-P	WK4	0.600895		CR	WK0	Asparagine	-0.152673
IF-P	WK8	0.609856		IF_P	WK0	Asparagine	-0.126913
IF-P	WK0	­		CR	WK4	Asparagine	0.202794
IF-P	WK4	0.667657		IF_P	WK4	Asparagine	-0.0893798
IF-P	WK8	0.610273		CR	WK8	Asparagine	0.215578
IF-P	WK0	­		IF_P	WK8	Asparagine	-0.0336157
IF-P	WK4	0.795392		CR	WK0	Choline	0.190165
IF-P	WK8	0.64497		IF_P	WK0	Choline	0.138953
IF-P	WK0	­		CR	WK4	Choline	0.149681
IF-P	WK4	0.691271		IF_P	WK4	Choline	-0.205623
IF-P	WK8	0.617847		CR	WK8	Choline	0.0629704
IF-P	WK0	­		IF_P	WK8	Choline	-0.299013
IF-P	WK4	0.567747		CR	WK0	Cytidine	0.200519
IF-P	WK8	0.687286		IF_P	WK0	Cytidine	-0.0805409
IF-P	WK0	­		CR	WK4	Cytidine	0.0951029
IF-P	WK4	0.491928		IF_P	WK4	Cytidine	-0.0468781
IF-P	WK8	0.679667		CR	WK8	Cytidine	0.0389708
CR	WK0	­		IF_P	WK8	Cytidine	-0.175663
CR	WK4	0.648074		CR	WK0	Dulcitol	0.0819947
CR	WK8	0.652011		IF_P	WK0	Dulcitol	-0.186685
IF-P	WK0	­		CR	WK4	Dulcitol	0.248702
IF-P	WK4	0.720644		IF_P	WK4	Dulcitol	-0.144468
IF-P	WK8	0.628129		CR	WK8	Dulcitol	0.142889
CR	WK0	­		IF_P	WK8	Dulcitol	-0.10222
CR	WK4	0.536262		CR	WK0	Malonic acid	-0.313523
CR	WK8	0.745083		IF_P	WK0	Malonic acid	-0.274478
CR	WK0	­		CR	WK4	Malonic acid	-0.181227
CR	WK4	0.668991		IF_P	WK4	Malonic acid	0.606616
CR	WK8	0.665496		CR	WK8	Malonic acid	-0.223791
CR	WK0	­		IF_P	WK8	Malonic acid	0.325738
CR	WK4	0.539388		CR	WK0	Myoinositol	0.172839
CR	WK8	0.691124		IF_P	WK0	Myoinositol	0.0190943
CR	WK0	­		CR	WK4	Myoinositol	0.137415
CR	WK4	0.69328		IF_P	WK4	Myoinositol	-0.279901
CR	WK8	0.726677		CR	WK8	Myoinositol	0.200884
CR	WK0	­		IF_P	WK8	Myoinositol	-0.209262
CR	WK4	0.721965		CR	WK0	N-Acetylglutamine	0.239837
CR	WK8	0.688435		IF_P	WK0	N-Acetylglutamine	0.0134668
CR	WK0	­		CR	WK4	N-Acetylglutamine	-0.0219742
CR	WK4	0.680984		IF_P	WK4	N-Acetylglutamine	-0.092297
CR	WK8	0.603661		CR	WK8	N-Acetylglutamine	0.152417
CR	WK0	­		IF_P	WK8	N-Acetylglutamine	-0.262042
CR	WK4	0.539381		CR	WK0	Oxaloacetic acid	-0.252561
CR	WK8	0.672586		IF_P	WK0	Oxaloacetic acid	-0.134576
CR	WK0	­		CR	WK4	Oxaloacetic acid	0.269067
CR	WK4	0.712704		IF_P	WK4	Oxaloacetic acid	-0.103865
CR	WK8	0.727909		CR	WK8	Oxaloacetic acid	0.300928
CR	WK0	­		IF_P	WK8	Oxaloacetic acid	-0.0622958
CR	WK4	0.710961		CR	WK0	Protocatechuic acid	0.105167
CR	WK8	0.715572		IF_P	WK0	Protocatechuic acid	-0.0501176
CR	WK0	­		CR	WK4	Protocatechuic acid	0.369956
CR	WK4	0.710688		IF_P	WK4	Protocatechuic acid	-0.208426
CR	WK8	0.61623		CR	WK8	Protocatechuic acid	0.103886
IF-P	WK0	­		IF_P	WK8	Protocatechuic acid	-0.267758
IF-P	WK4	0.698827		CR	WK0	Sorbitol	0.0505695
IF-P	WK8	0.672404		IF_P	WK0	Sorbitol	-0.121109
IF-P	WK0	­		CR	WK4	Sorbitol	0.209836
IF-P	WK4	0.702193		IF_P	WK4	Sorbitol	-0.168084
IF-P	WK8	0.732448		CR	WK8	Sorbitol	0.152216
IF-P	WK0	­		IF_P	WK8	Sorbitol	-0.0897778
IF-P	WK4	0.699766		CR	WK0	Urate	-0.00752323
IF-P	WK8	0.625885		IF_P	WK0	Urate	0.00261642
IF-P	WK0	­		CR	WK4	Urate	0.104692
IF-P	WK4	0.614141		IF_P	WK4	Urate	-0.157749
IF-P	WK8	0.613472		CR	WK8	Urate	0.162208
IF-P	WK0	­		IF_P	WK8	Urate	-0.0864159
IF-P	WK4	0.758473		CR	WK0	Xylitol	0.104446
IF-P	WK8	0.676765		IF_P	WK0	Xylitol	0.00431328
IF-P	WK0	­		CR	WK4	Xylitol	0.152337
IF-P	WK4	0.70391		IF_P	WK4	Xylitol	-0.166082
IF-P	WK8	0.738692		CR	WK8	Xylitol	0.0656418
CR	WK0	­		IF_P	WK8	Xylitol	-0.131696
CR	WK4	­
CR	WK8	0.629957
CR	WK0	­
CR	WK4	0.733446
CR	WK8	0.684769
CR	WK0	­
CR	WK4	0.577008
CR	WK8	0.658079
CR	WK0	­
CR	WK4	0.768536
CR	WK8	0.721253
CR	WK0	­
CR	WK4	0.595462
CR	WK8	0.683758
CR	WK0	­
CR	WK4	0.730309
CR	WK8	0.753576
CR	WK0	­
CR	WK4	0.710747
CR	WK8	0.627732
IF-P	WK0	­
IF-P	WK4	0.70782
IF-P	WK8	0.780273

[truncated: 8 more sheets: Figure S4, Figure S5, Table S2, Table S3, Table S4, Table S5, Table S6, Table S7]
